# Supplementary material for: ﻿Increasing knowledge of Cymbiapophysa Gabriel & Sherwood, 2020 (Araneae, Theraphosidae): general distribution, key to species, and three new species from Ecuador
Source: Zookeys. 2023 Sep 1;1178:17–38. doi: 10.3897/zookeys.1178.105703 (PMC10492195; doi:10.3897/zookeys.1178.105703)
Supplement: XML Treatment for Cymbiapophysa falconi [file zookeys.1178.105703-treatment1.xml]

<!DOCTYPE tp:taxon-treatment
  PUBLIC "-//TaxonX//DTD Taxonomic Treatment Publishing DTD v0 20100105//EN" "tax-treatment-NSO.dtd">
<tp:taxon-treatment xmlns:tp="http://www.plazi.org/taxpub"><tp:treatment-meta><kwd-group><label>Taxon classification</label><kwd>
                <named-content content-type="kingdom">Animalia</named-content>
              </kwd><kwd>
                <named-content content-type="order">Araneae</named-content>
              </kwd><kwd>
                <named-content content-type="family">Theraphosidae</named-content>
              </kwd></kwd-group><mixed-citation publication-type="journal"><person-group><name><surname>Peñaherrera-R.</surname><given-names>Pedro</given-names></name></person-group><article-title>﻿Increasing knowledge of <italic><tp:taxon-name><tp:taxon-name-part taxon-name-part-type="genus" reg="Cymbiapophysa">Cymbiapophysa</tp:taxon-name-part></tp:taxon-name></italic> Gabriel &amp; Sherwood, 2020 (<tp:taxon-name><tp:taxon-name-part taxon-name-part-type="order">Araneae</tp:taxon-name-part></tp:taxon-name>, <tp:taxon-name><tp:taxon-name-part taxon-name-part-type="family">Theraphosidae</tp:taxon-name-part></tp:taxon-name>): general distribution, key to species, and three new species from Ecuador</article-title><source>Zookeys</source><day>01</day><month>09</month><year>2023</year><volume>1178</volume><fpage>17</fpage><lpage>38</lpage><pub-id pub-id-type="doi">10.3897/zookeys.1178.105703</pub-id></mixed-citation></tp:treatment-meta><tp:nomenclature><label>﻿</label><tp:taxon-name>
              <object-id xmlns:xlink="http://www.w3.org/1999/xlink" content-type="arpha" xlink:type="simple">6C333A59-F295-524F-A927-984B69CBFD0E</object-id>
              <tp:taxon-name-part taxon-name-part-type="genus" reg="Cymbiapophysa">Cymbiapophysa</tp:taxon-name-part>
              <tp:taxon-name-part taxon-name-part-type="species" reg="falconi">falconi</tp:taxon-name-part>
              <object-id xmlns:xlink="http://www.w3.org/1999/xlink" content-type="zoobank" xlink:type="simple">https://zoobank.org/FFA3DF14-2900-49EC-BC81-E8FE1A152258</object-id>
            </tp:taxon-name><tp:taxon-status xmlns:xlink="http://www.w3.org/1999/xlink" xlink:type="simple">sp. nov.</tp:taxon-status><xref ref-type="fig" rid="F1">Figs 1</xref><xref ref-type="fig" rid="F2">, 2</xref><xref ref-type="fig" rid="F3">, 3</xref><xref ref-type="fig" rid="F6">, 6A</xref><xref ref-type="fig" rid="F7">, 7A</xref><xref ref-type="fig" rid="F8">, 8</xref><xref ref-type="fig" rid="F9">, 9C, D</xref><xref ref-type="fig" rid="F10">, 10</xref></tp:nomenclature><tp:treatment-sec sec-type="material" id="SECID0E3LAC"><title>Material examined.</title><p><bold><italic>Holotype</italic></bold>: Republic of Ecuador • 1 ♂; province of Azuay, canton La Unión, Parish of Chordeleg, Valley of Yunguilla, near the Chantaco river; <named-content xmlns:xlink="http://www.w3.org/1999/xlink" content-type="dwc:verbatimCoordinates" xlink:type="simple"><named-content content-type="geo-json" specific-use="{&#34;type&#34;:&#34;Point&#34;,&#34;coordinates&#34;:[-79.268500,-3.242100]}" id="NCID0EKMAC" xlink:type="simple">-3.2421, -79.2685</named-content></named-content>, 1620 m a.s.l.; 03 November 2019; J. Falcón-Reibán &amp; A.Velez leg.; AE-0005. <bold><italic>Paratype</italic></bold>: Republic of Ecuador • 1 ♂, same data as holotype; 03 November 2019; J. Falcón-Reibán and A. Velez leg.; AE-0004.</p></tp:treatment-sec><tp:treatment-sec sec-type="diagnosis" id="SECID0ESMAC"><title>Diagnosis.</title><p><italic><tp:taxon-name><tp:taxon-name-part taxon-name-part-type="genus" reg="Cymbiapophysa">Cymbiapophysa</tp:taxon-name-part><tp:taxon-name-part taxon-name-part-type="species" reg="falconi">falconi</tp:taxon-name-part></tp:taxon-name></italic> sp. nov. can be distinguished from other species by the morphology of the male palpal bulb. This new species can be differentiated from <italic><tp:taxon-name><tp:taxon-name-part taxon-name-part-type="genus" reg="Cymbiapophysa">C.</tp:taxon-name-part><tp:taxon-name-part taxon-name-part-type="species" reg="homeroi">homeroi</tp:taxon-name-part></tp:taxon-name></italic> sp. nov. by the presence of a disjunct and distally slightly serrated <abbrev xmlns:xlink="http://www.w3.org/1999/xlink" xlink:title="prolateral accessory central keel" id="ABBRID0EONAC" xlink:type="simple">PACK</abbrev> keel, <abbrev xmlns:xlink="http://www.w3.org/1999/xlink" xlink:title="prolateral superior keel" id="ABBRID0ESNAC" xlink:type="simple">PS</abbrev> keel longer than <abbrev xmlns:xlink="http://www.w3.org/1999/xlink" xlink:title="prolateral inferior keel" id="ABBRID0EWNAC" xlink:type="simple">PI</abbrev> keel, and D weakly developed (continuous and slightly serrated <abbrev xmlns:xlink="http://www.w3.org/1999/xlink" xlink:title="prolateral accessory central keel" id="ABBRID0E1NAC" xlink:type="simple">PACK</abbrev> keel, <abbrev xmlns:xlink="http://www.w3.org/1999/xlink" xlink:title="prolateral superior keel" id="ABBRID0E5NAC" xlink:type="simple">PS</abbrev> keel as long as <abbrev xmlns:xlink="http://www.w3.org/1999/xlink" xlink:title="prolateral inferior keel" id="ABBRID0ECOAC" xlink:type="simple">PI</abbrev> keel, and D more developed in <italic><tp:taxon-name><tp:taxon-name-part taxon-name-part-type="genus" reg="Cymbiapophysa">C.</tp:taxon-name-part><tp:taxon-name-part taxon-name-part-type="species" reg="homeroi">homeroi</tp:taxon-name-part></tp:taxon-name></italic> sp. nov.); from <italic><tp:taxon-name><tp:taxon-name-part taxon-name-part-type="genus" reg="Cymbiapophysa">C.</tp:taxon-name-part><tp:taxon-name-part taxon-name-part-type="species" reg="carmencita">carmencita</tp:taxon-name-part></tp:taxon-name></italic> sp. nov. by the presence of a disjunct and distally slightly serrated <abbrev xmlns:xlink="http://www.w3.org/1999/xlink" xlink:title="prolateral accessory central keel" id="ABBRID0E3OAC" xlink:type="simple">PACK</abbrev> keel, smooth <abbrev xmlns:xlink="http://www.w3.org/1999/xlink" xlink:title="prolateral inferior keel" id="ABBRID0EAPAC" xlink:type="simple">PI</abbrev> keel, continuous and weakly developed A keel, <abbrev xmlns:xlink="http://www.w3.org/1999/xlink" xlink:title="prolateral superior keel" id="ABBRID0EEPAC" xlink:type="simple">PS</abbrev> keel longer than <abbrev xmlns:xlink="http://www.w3.org/1999/xlink" xlink:title="prolateral inferior keel" id="ABBRID0EIPAC" xlink:type="simple">PI</abbrev> keel, and absence of Type III urticating setae (continuous and slightly serrated <abbrev xmlns:xlink="http://www.w3.org/1999/xlink" xlink:title="prolateral accessory central keel" id="ABBRID0EMPAC" xlink:type="simple">PACK</abbrev> keel, slightly serrated <abbrev xmlns:xlink="http://www.w3.org/1999/xlink" xlink:title="prolateral inferior keel" id="ABBRID0EQPAC" xlink:type="simple">PI</abbrev> keel, disjunct and strongly developed A keel, <abbrev xmlns:xlink="http://www.w3.org/1999/xlink" xlink:title="prolateral superior keel" id="ABBRID0EUPAC" xlink:type="simple">PS</abbrev> as long as <abbrev xmlns:xlink="http://www.w3.org/1999/xlink" xlink:title="prolateral inferior keel" id="ABBRID0EYPAC" xlink:type="simple">PI</abbrev> keel, and presence of Type III urticating setae in <italic><tp:taxon-name><tp:taxon-name-part taxon-name-part-type="genus" reg="Cymbiapophysa">C.</tp:taxon-name-part><tp:taxon-name-part taxon-name-part-type="species" reg="carmencita">carmencita</tp:taxon-name-part></tp:taxon-name></italic> sp. nov.); from <italic><tp:taxon-name><tp:taxon-name-part taxon-name-part-type="genus" reg="Cymbiapophysa">C.</tp:taxon-name-part><tp:taxon-name-part taxon-name-part-type="species" reg="velox">velox</tp:taxon-name-part></tp:taxon-name></italic> and <italic><tp:taxon-name><tp:taxon-name-part taxon-name-part-type="genus" reg="Cymbiapophysa">C.</tp:taxon-name-part><tp:taxon-name-part taxon-name-part-type="species" reg="yimana">yimana</tp:taxon-name-part></tp:taxon-name></italic> by the presence of a disjunct and distally slightly serrated <abbrev xmlns:xlink="http://www.w3.org/1999/xlink" xlink:title="prolateral accessory central keel" id="ABBRID0E5AAE" xlink:type="simple">PACK</abbrev> keel, <abbrev xmlns:xlink="http://www.w3.org/1999/xlink" xlink:title="prolateral superior keel" id="ABBRID0ECBAE" xlink:type="simple">PS</abbrev> keel longer than <abbrev xmlns:xlink="http://www.w3.org/1999/xlink" xlink:title="prolateral inferior keel" id="ABBRID0EGBAE" xlink:type="simple">PI</abbrev> keel, and absence of Type III urticating setae (<abbrev xmlns:xlink="http://www.w3.org/1999/xlink" xlink:title="prolateral accessory central keel" id="ABBRID0EKBAE" xlink:type="simple">PACK</abbrev> keel(s) absent, <abbrev xmlns:xlink="http://www.w3.org/1999/xlink" xlink:title="prolateral superior keel" id="ABBRID0EOBAE" xlink:type="simple">PS</abbrev> keel as long as <abbrev xmlns:xlink="http://www.w3.org/1999/xlink" xlink:title="prolateral inferior keel" id="ABBRID0ESBAE" xlink:type="simple">PI</abbrev> keel, and presence of Type III urticating setae in <italic><tp:taxon-name><tp:taxon-name-part taxon-name-part-type="genus" reg="Cymbiapophysa">C.</tp:taxon-name-part><tp:taxon-name-part taxon-name-part-type="species" reg="velox">velox</tp:taxon-name-part></tp:taxon-name></italic> and <italic><tp:taxon-name><tp:taxon-name-part taxon-name-part-type="genus" reg="Cymbiapophysa">C.</tp:taxon-name-part><tp:taxon-name-part taxon-name-part-type="species" reg="yimana">yimana</tp:taxon-name-part></tp:taxon-name></italic> (<xref ref-type="bibr" rid="B17">Gabriel and Sherwood 2020</xref>; <xref ref-type="bibr" rid="B43">Sherwood et al. 2021a</xref>)); from <italic><tp:taxon-name><tp:taxon-name-part taxon-name-part-type="genus" reg="Cymbiapophysa">C.</tp:taxon-name-part><tp:taxon-name-part taxon-name-part-type="species" reg="marimbai">marimbai</tp:taxon-name-part></tp:taxon-name></italic>, <italic><tp:taxon-name><tp:taxon-name-part taxon-name-part-type="genus" reg="Cymbiapophysa">C.</tp:taxon-name-part><tp:taxon-name-part taxon-name-part-type="species" reg="magna">magna</tp:taxon-name-part></tp:taxon-name></italic>, and <italic><tp:taxon-name><tp:taxon-name-part taxon-name-part-type="genus" reg="Cymbiapophysa">C.</tp:taxon-name-part><tp:taxon-name-part taxon-name-part-type="species" reg="seldeni">seldeni</tp:taxon-name-part></tp:taxon-name></italic> by the presence of a disjunct and distally slightly serrated <abbrev xmlns:xlink="http://www.w3.org/1999/xlink" xlink:title="prolateral accessory central keel" id="ABBRID0EVDAE" xlink:type="simple">PACK</abbrev> keel, absence of a tibial apophysis, D weakly developed, and absence of Type III urticating setae (two <abbrev xmlns:xlink="http://www.w3.org/1999/xlink" xlink:title="prolateral accessory central keel" id="ABBRID0EZDAE" xlink:type="simple">PACK</abbrev> keels present, tibial apophysis present, D well-developed, and presence of Type III urticating setae in <italic><tp:taxon-name><tp:taxon-name-part taxon-name-part-type="genus" reg="Cymbiapophysa">C.</tp:taxon-name-part><tp:taxon-name-part taxon-name-part-type="species" reg="marimbai">marimbai</tp:taxon-name-part></tp:taxon-name></italic>; <abbrev xmlns:xlink="http://www.w3.org/1999/xlink" xlink:title="prolateral accessory central keel" id="ABBRID0EIEAE" xlink:type="simple">PACK</abbrev> keel (s) absent, tibial apophysis present, D developed, and presence of Type III urticating setae in <italic><tp:taxon-name><tp:taxon-name-part taxon-name-part-type="genus" reg="Cymbiapophysa">C.</tp:taxon-name-part><tp:taxon-name-part taxon-name-part-type="species" reg="magna">magna</tp:taxon-name-part></tp:taxon-name></italic>; <abbrev xmlns:xlink="http://www.w3.org/1999/xlink" xlink:title="prolateral accessory central keel" id="ABBRID0EXEAE" xlink:type="simple">PACK</abbrev> keel (s) absent, tibial apophysis present, and D weakly-developed in <italic><tp:taxon-name><tp:taxon-name-part taxon-name-part-type="genus" reg="Cymbiapophysa">C.</tp:taxon-name-part><tp:taxon-name-part taxon-name-part-type="species" reg="seldeni">seldeni</tp:taxon-name-part></tp:taxon-name></italic> (<xref ref-type="bibr" rid="B32">Perafán and Valencia-Cuéllar 2018</xref>; <xref ref-type="bibr" rid="B43">Sherwood et al. 2021a</xref>; <xref ref-type="bibr" rid="B42">Sherwood and Gabriel 2023</xref>). <italic><tp:taxon-name><tp:taxon-name-part taxon-name-part-type="genus" reg="Cymbiapophysa">Cymbiapophysa</tp:taxon-name-part><tp:taxon-name-part taxon-name-part-type="species" reg="falconi">falconi</tp:taxon-name-part></tp:taxon-name></italic> sp. nov. can further be distinguished from all other species by the presence of a well-developed <abbrev xmlns:xlink="http://www.w3.org/1999/xlink" xlink:title="retrolateral inferior keel" id="ABBRID0E4FAE" xlink:type="simple">RI</abbrev> keel projected to the prolateral face (straight and weakly developed <abbrev xmlns:xlink="http://www.w3.org/1999/xlink" xlink:title="retrolateral inferior keel" id="ABBRID0EBGAE" xlink:type="simple">RI</abbrev> keel in <italic><tp:taxon-name><tp:taxon-name-part taxon-name-part-type="genus" reg="Cymbiapophysa">C.</tp:taxon-name-part><tp:taxon-name-part taxon-name-part-type="species" reg="homeroi">homeroi</tp:taxon-name-part></tp:taxon-name></italic> sp. nov., <italic><tp:taxon-name><tp:taxon-name-part taxon-name-part-type="genus" reg="Cymbiapophysa">C.</tp:taxon-name-part><tp:taxon-name-part taxon-name-part-type="species" reg="velox">velox</tp:taxon-name-part></tp:taxon-name></italic>, and <italic><tp:taxon-name><tp:taxon-name-part taxon-name-part-type="genus" reg="Cymbiapophysa">C.</tp:taxon-name-part><tp:taxon-name-part taxon-name-part-type="species" reg="yimana">yimana</tp:taxon-name-part></tp:taxon-name></italic>; <abbrev xmlns:xlink="http://www.w3.org/1999/xlink" xlink:title="retrolateral inferior keel" id="ABBRID0EGHAE" xlink:type="simple">RI</abbrev> keel absent in <italic><tp:taxon-name><tp:taxon-name-part taxon-name-part-type="genus" reg="Cymbiapophysa">C.</tp:taxon-name-part><tp:taxon-name-part taxon-name-part-type="species" reg="carmencita">carmencita</tp:taxon-name-part></tp:taxon-name></italic> sp. nov., <italic><tp:taxon-name><tp:taxon-name-part taxon-name-part-type="genus" reg="Cymbiapophysa">C.</tp:taxon-name-part><tp:taxon-name-part taxon-name-part-type="species" reg="magna">magna</tp:taxon-name-part></tp:taxon-name></italic>, <italic><tp:taxon-name><tp:taxon-name-part taxon-name-part-type="genus" reg="Cymbiapophysa">C.</tp:taxon-name-part><tp:taxon-name-part taxon-name-part-type="species" reg="marimbai">marimbai</tp:taxon-name-part></tp:taxon-name></italic>, and <italic><tp:taxon-name><tp:taxon-name-part taxon-name-part-type="genus" reg="Cymbiapophysa">C.</tp:taxon-name-part><tp:taxon-name-part taxon-name-part-type="species" reg="seldeni">seldeni</tp:taxon-name-part></tp:taxon-name></italic> (<xref ref-type="bibr" rid="B32">Perafán and Valencia-Cuéllar 2018</xref>; <xref ref-type="bibr" rid="B17">Gabriel and Sherwood 2020</xref>; <xref ref-type="bibr" rid="B43">Sherwood et al. 2021a</xref>; <xref ref-type="bibr" rid="B42">Sherwood and Gabriel 2023</xref>)).</p></tp:treatment-sec><tp:treatment-sec sec-type="description" id="SECID0EGJAE"><title>Description.</title><p><bold><italic>Male holotype</italic></bold> (AE-0005): Total length including chelicerae: 19.74. Carapace: length 9.11, width 7.74. Caput: not raised. Ocular tubercle: slightly raised, length 0.98, width 1.46. Eyes: <abbrev xmlns:xlink="http://www.w3.org/1999/xlink" xlink:title="anterior lateral eyes" id="ABBRID0ERJAE" xlink:type="simple">ALE</abbrev> &gt; <abbrev xmlns:xlink="http://www.w3.org/1999/xlink" xlink:title="anterior median eyes" id="ABBRID0EVJAE" xlink:type="simple">AME</abbrev>, <abbrev xmlns:xlink="http://www.w3.org/1999/xlink" xlink:title="posterior lateral eyes" id="ABBRID0EZJAE" xlink:type="simple">PLE</abbrev> &gt; <abbrev xmlns:xlink="http://www.w3.org/1999/xlink" xlink:title="anterior median eyes" id="ABBRID0E4JAE" xlink:type="simple">AME</abbrev>, <abbrev xmlns:xlink="http://www.w3.org/1999/xlink" xlink:title="posterior lateral eyes" id="ABBRID0EBKAE" xlink:type="simple">PLE</abbrev> &gt; <abbrev xmlns:xlink="http://www.w3.org/1999/xlink" xlink:title="posterior median eyes" id="ABBRID0EFKAE" xlink:type="simple">PME</abbrev>, anterior eye row straight, posterior row slightly recurved. Clypeus: narrow; clypeal fringe short. Fovea: straight. Chelicera: length 2.52, width 1.52. Abdomen: length 8.11, width 4.66. Maxilla with 130–183 cuspules covering approximately 50% of the proximal edge. Labium: length 1.25, width 1.49, with 66 cuspules most separated by 0.5–1.0× the width of a cuspule. Labio-sternal mounds joined along the entire base of the labium. Sternum: length 4.18, width 3.74, with three pairs of sigilla. Tarsi I–IV fully scopulate, tarsi I–III divided by narrow strip of longer and thicker setae, Tarsus IV divided by wide strip of longer and wider setae. Metatarsal scopulae: I 50%; II 60%; III 30%; IV 10%. Lengths of legs and palpal segments: see Table <xref ref-type="table" rid="T1">1</xref>, legs IV, I, II, III. Spination: Leg I: femur p 0-0-1; tibia p 0-1-1-0, r 0, v 0-1-1-0(3ap); metatarsus v 1-0-0(3ap). Leg II: femur p 0-0-1; tibia p 0-1-1-0, v 0-1-0(3ap); metatarsus p 0-0-1, r 1-0-0(3ap).Leg III: femur p 0-0-1, r 0-0-1; patella r 0-0-1, v 0; tibia p 1-1-1, r 1-1-1, v 0-2-0(3ap); metatarsus p 1-1-1, r 1-0-1, v 0-1-1-1-1-0(6ap). Leg IV: femur d 0-0-1; patella r 0-1-0; tibia p 1-0-1, r 1-1-1, v 1-1-1(3ap); metatarsus p 1-1-1-1, r 1-1-1, v 1-1-2-1-1-1-1 (7ap). Pedipalp: femur p 0-0-1; tibia p 1-1-2-1-2(ap). Palpal cymbium with rounded weakly developed retrolateral apophysis (Fig. <xref ref-type="fig" rid="F1">1A</xref>). Leg I lacking tibial apophyses. Femur III laterally incrassate. Palpal tibia slightly laterally incrassate. Metatarsus I straight. Posterior lateral spinnerets with three segments, basal 1.70, median 0.57, digitiform apical 1.44. Posterior median spinnerets with one segment. Palpal bulb (Fig. <xref ref-type="fig" rid="F2">2</xref>) with weakly-developed and rounded <abbrev xmlns:xlink="http://www.w3.org/1999/xlink" xlink:title="tegular heel" id="ABBRID0EVKAE" xlink:type="simple">TH</abbrev>. <abbrev xmlns:xlink="http://www.w3.org/1999/xlink" xlink:title="prolateral superior keel" id="ABBRID0EZKAE" xlink:type="simple">PS</abbrev>, <abbrev xmlns:xlink="http://www.w3.org/1999/xlink" xlink:title="prolateral accessory central keel" id="ABBRID0E4KAE" xlink:type="simple">PACK</abbrev>, and <abbrev xmlns:xlink="http://www.w3.org/1999/xlink" xlink:title="retrolateral inferior keel" id="ABBRID0EBLAE" xlink:type="simple">RI</abbrev> keels well-developed; <abbrev xmlns:xlink="http://www.w3.org/1999/xlink" xlink:title="prolateral inferior keel" id="ABBRID0EFLAE" xlink:type="simple">PI</abbrev>, <abbrev xmlns:xlink="http://www.w3.org/1999/xlink" xlink:title="retrolateral superior keel" id="ABBRID0EJLAE" xlink:type="simple">RS</abbrev> and A keels weakly developed. <abbrev xmlns:xlink="http://www.w3.org/1999/xlink" xlink:title="prolateral superior keel" id="ABBRID0ENLAE" xlink:type="simple">PS</abbrev> keel longer than <abbrev xmlns:xlink="http://www.w3.org/1999/xlink" xlink:title="prolateral inferior keel" id="ABBRID0ERLAE" xlink:type="simple">PI</abbrev> keel, <abbrev xmlns:xlink="http://www.w3.org/1999/xlink" xlink:title="prolateral superior keel" id="ABBRID0EVLAE" xlink:type="simple">PS</abbrev> extending for one third of the length of the embolus. <abbrev xmlns:xlink="http://www.w3.org/1999/xlink" xlink:title="prolateral accessory central keel" id="ABBRID0EZLAE" xlink:type="simple">PACK</abbrev> keel extending to half the length of the embolus, disjunct with the distal part slightly serrated. <abbrev xmlns:xlink="http://www.w3.org/1999/xlink" xlink:title="retrolateral inferior keel" id="ABBRID0E4LAE" xlink:type="simple">RI</abbrev> keel extending to half the length of the embolus and distally projected to the prolateral face. <abbrev xmlns:xlink="http://www.w3.org/1999/xlink" xlink:title="embolic ridge" id="ABBRID0EBMAE" xlink:type="simple">ER</abbrev> disjunct from <abbrev xmlns:xlink="http://www.w3.org/1999/xlink" xlink:title="prolateral crease" id="ABBRID0EFMAE" xlink:type="simple">PC</abbrev> forming a <abbrev xmlns:xlink="http://www.w3.org/1999/xlink" xlink:title="prolateral ridge" id="ABBRID0EJMAE" xlink:type="simple">PR</abbrev>, <abbrev xmlns:xlink="http://www.w3.org/1999/xlink" xlink:title="prolateral apical ridge" id="ABBRID0ENMAE" xlink:type="simple">PAR</abbrev> absent. <abbrev xmlns:xlink="http://www.w3.org/1999/xlink" xlink:title="prolateral crease" id="ABBRID0ERMAE" xlink:type="simple">PC</abbrev> narrow and constricted in posterior half. D weakly developed. Ventral and dorsal faces with a rugulose area. Only Type Ia urticating setae present, Type III urticating setae absent. Colour (after four years in preservative): generally with a brown colouration and setae with a pale grey colour.</p><table-wrap id="T1" position="float" orientation="portrait"><label>Table 1.</label><caption><p><italic><tp:taxon-name><tp:taxon-name-part taxon-name-part-type="genus" reg="Cymbiapophysa">Cymbiapophysa</tp:taxon-name-part><tp:taxon-name-part taxon-name-part-type="species" reg="falconi">falconi</tp:taxon-name-part></tp:taxon-name></italic> sp. nov. male holotype (AE-0005), podomere measurements.</p></caption><table id="TID0EOMBG" rules="all"><tbody><tr><th rowspan="1" colspan="1"/><th rowspan="1" colspan="1">Femur</th><th rowspan="1" colspan="1">Patella</th><th rowspan="1" colspan="1">Tibia</th><th rowspan="1" colspan="1">Metatarsus</th><th rowspan="1" colspan="1">Tarsus</th><th rowspan="1" colspan="1">Total</th></tr><tr><td rowspan="1" colspan="1">
                      <bold>I</bold>
                    </td><td rowspan="1" colspan="1">7.75</td><td rowspan="1" colspan="1">4.09</td><td rowspan="1" colspan="1">7.93</td><td rowspan="1" colspan="1">5.74</td><td rowspan="1" colspan="1">4.57</td><td rowspan="1" colspan="1">30.08</td></tr><tr><td rowspan="1" colspan="1">
                      <bold>II</bold>
                    </td><td rowspan="1" colspan="1">7.74</td><td rowspan="1" colspan="1">3.42</td><td rowspan="1" colspan="1">6.86</td><td rowspan="1" colspan="1">5.92</td><td rowspan="1" colspan="1">4.37</td><td rowspan="1" colspan="1">28.31</td></tr><tr><td rowspan="1" colspan="1">
                      <bold>III</bold>
                    </td><td rowspan="1" colspan="1">7.02</td><td rowspan="1" colspan="1">3.77</td><td rowspan="1" colspan="1">6.74</td><td rowspan="1" colspan="1">5.57</td><td rowspan="1" colspan="1">4.5</td><td rowspan="1" colspan="1">27.60</td></tr><tr><td rowspan="1" colspan="1">
                      <bold>IV</bold>
                    </td><td rowspan="1" colspan="1">6.23</td><td rowspan="1" colspan="1">3.8</td><td rowspan="1" colspan="1">7.82</td><td rowspan="1" colspan="1">10.69</td><td rowspan="1" colspan="1">4.9</td><td rowspan="1" colspan="1">33.44</td></tr><tr><td rowspan="1" colspan="1">
                      <bold>Palp</bold>
                    </td><td rowspan="1" colspan="1">5.16</td><td rowspan="1" colspan="1">2.81</td><td rowspan="1" colspan="1">4.25</td><td rowspan="1" colspan="1">-</td><td rowspan="1" colspan="1">1.23</td><td rowspan="1" colspan="1">13.45</td></tr></tbody></table></table-wrap><fig id="F1" position="float" orientation="portrait"><object-id xmlns:xlink="http://www.w3.org/1999/xlink" content-type="doi" xlink:type="simple">10.3897/zookeys.1178.105703.figure1</object-id><object-id xmlns:xlink="http://www.w3.org/1999/xlink" content-type="arpha" xlink:type="simple">3C1500DF-49F4-5B01-9E09-C7806DDC479B</object-id><label>Figure 1.</label><caption><p>Leg I, metatarsus morphology, retrolateral view <bold>A</bold><italic><tp:taxon-name><tp:taxon-name-part taxon-name-part-type="genus" reg="Cymbiapophysa">Cymbiapophysa</tp:taxon-name-part><tp:taxon-name-part taxon-name-part-type="species" reg="falconi">falconi</tp:taxon-name-part></tp:taxon-name></italic> sp. nov. male holotype (AE-0005) <bold>B</bold><italic><tp:taxon-name><tp:taxon-name-part taxon-name-part-type="genus" reg="Cymbiapophysa">Cymbiapophysa</tp:taxon-name-part><tp:taxon-name-part taxon-name-part-type="species" reg="homeroi">homeroi</tp:taxon-name-part></tp:taxon-name></italic> sp. nov. male holotype (<named-content xmlns:xlink="http://www.w3.org/1999/xlink" content-type="dwc:institutional_code" xlink:title="Museo de Zoología, Universidad San Francisco de Quito" xlink:href="http://grbio.org/institution/universidad-san-francisco-de-quito" xlink:type="simple">ZSFQ</named-content>-i11577) <bold>C</bold><italic><tp:taxon-name><tp:taxon-name-part taxon-name-part-type="genus" reg="Cymbiapophysa">Cymbiapophysa</tp:taxon-name-part><tp:taxon-name-part taxon-name-part-type="species" reg="carmencita">carmencita</tp:taxon-name-part></tp:taxon-name></italic> sp. nov. male holotype (<named-content xmlns:xlink="http://www.w3.org/1999/xlink" content-type="dwc:institutional_code" xlink:title="Museo de Zoología, Universidad San Francisco de Quito" xlink:href="http://grbio.org/institution/universidad-san-francisco-de-quito" xlink:type="simple">ZSFQ</named-content>-i11578). Scale bars: 0.5 mm (<bold>A</bold>); 1 mm (<bold>B, C</bold>).</p></caption><graphic xmlns:xlink="http://www.w3.org/1999/xlink" xlink:href="zookeys-1178-017_article-105703__-g001.jpg" position="float" orientation="portrait" xlink:type="simple" id="oo_899940.jpg"><uri content-type="original_file" xlink:type="simple">https://binary.pensoft.net/fig/899940</uri></graphic></fig><fig id="F2" position="float" orientation="portrait"><object-id xmlns:xlink="http://www.w3.org/1999/xlink" content-type="doi" xlink:type="simple">10.3897/zookeys.1178.105703.figure2</object-id><object-id xmlns:xlink="http://www.w3.org/1999/xlink" content-type="arpha" xlink:type="simple">2DCC73F2-CF41-5BD8-8D4D-316ECDB51A73</object-id><label>Figure 2.</label><caption><p><italic><tp:taxon-name><tp:taxon-name-part taxon-name-part-type="genus" reg="Cymbiapophysa">Cymbiapophysa</tp:taxon-name-part><tp:taxon-name-part taxon-name-part-type="species" reg="falconi">falconi</tp:taxon-name-part></tp:taxon-name></italic> sp. nov. male holotype (AE-0005), palpal bulb (left hand side): <bold>A</bold> prolateral view <bold>B</bold> retrolateral view <bold>C</bold> dorsal view <bold>D</bold> ventral view. Abbreviations: A, apical keel; D, dorsal median depression; <abbrev xmlns:xlink="http://www.w3.org/1999/xlink" xlink:title="prolateral inferior keel" id="ABBRID0E2UAE" xlink:type="simple">PI</abbrev>, prolateral inferior keel; <abbrev xmlns:xlink="http://www.w3.org/1999/xlink" xlink:title="prolateral superior keel" id="ABBRID0E6UAE" xlink:type="simple">PS</abbrev>, prolateral superior keel; <abbrev xmlns:xlink="http://www.w3.org/1999/xlink" xlink:title="prolateral accessory central keel" id="ABBRID0EDVAE" xlink:type="simple">PACK</abbrev>, prolateral accessory central keel; <abbrev xmlns:xlink="http://www.w3.org/1999/xlink" xlink:title="prolateral accessory inferior keel" id="ABBRID0EHVAE" xlink:type="simple">PAIK</abbrev>, prolateral accessory inferior keel; <abbrev xmlns:xlink="http://www.w3.org/1999/xlink" xlink:title="retrolateral inferior keel" id="ABBRID0ELVAE" xlink:type="simple">RI</abbrev>, retrolateral inferior keel; <abbrev xmlns:xlink="http://www.w3.org/1999/xlink" xlink:title="retrolateral superior keel" id="ABBRID0EPVAE" xlink:type="simple">RS</abbrev>, retrolateral superior keel; <abbrev xmlns:xlink="http://www.w3.org/1999/xlink" xlink:title="embolic ridge" id="ABBRID0ETVAE" xlink:type="simple">ER</abbrev>, embolic ridge; <abbrev xmlns:xlink="http://www.w3.org/1999/xlink" xlink:title="prolateral crease" id="ABBRID0EXVAE" xlink:type="simple">PC</abbrev>, prolateral crease; <abbrev xmlns:xlink="http://www.w3.org/1999/xlink" xlink:title="prolateral ridge" id="ABBRID0E2VAE" xlink:type="simple">PR</abbrev>, prolateral ridge; <abbrev xmlns:xlink="http://www.w3.org/1999/xlink" xlink:title="tegular heel" id="ABBRID0E6VAE" xlink:type="simple">TH</abbrev>, tegular heel. Scale bars: 0.5 mm.</p></caption><graphic xmlns:xlink="http://www.w3.org/1999/xlink" xlink:href="zookeys-1178-017_article-105703__-g002.jpg" position="float" orientation="portrait" xlink:type="simple" id="oo_899941.jpg"><uri content-type="original_file" xlink:type="simple">https://binary.pensoft.net/fig/899941</uri></graphic></fig></tp:treatment-sec><tp:treatment-sec sec-type="variation" id="SECID0EIWAE"><title>Variation.</title><p>The paratype male (AE0004) has carapace length 7.28, width 7.25, abdomen length 5.56, width 8.27, maxilla with 111–170 cuspules, labium with 56 cuspules. It presents the same palpal bulb morphology, except for a more elongated <abbrev xmlns:xlink="http://www.w3.org/1999/xlink" xlink:title="prolateral accessory central keel" id="ABBRID0EOWAE" xlink:type="simple">PACK</abbrev> keel, extending almost more than half of the <abbrev xmlns:xlink="http://www.w3.org/1999/xlink" xlink:title="prolateral superior keel" id="ABBRID0ESWAE" xlink:type="simple">PS</abbrev> keel.</p></tp:treatment-sec><tp:treatment-sec sec-type="remarks" id="SECID0EWWAE"><title>Remarks.</title><p>The male holotype (AE-0005) and paratype (AE-0004) of <italic><tp:taxon-name><tp:taxon-name-part taxon-name-part-type="genus" reg="Cymbiapophysa">Cymbiapophysa</tp:taxon-name-part><tp:taxon-name-part taxon-name-part-type="species" reg="falconi">falconi</tp:taxon-name-part></tp:taxon-name></italic> sp. nov. are deposited in the invertebrate collection of Instituto Nacional de Biodiversidad del Ecuador. However, the <tp:taxon-name><tp:taxon-name-part taxon-name-part-type="suborder">Mygalomorphae</tp:taxon-name-part></tp:taxon-name> collection of this institution is not yet properly managed or digitised. Therefore, these specimens do not have the current coding numeration (<named-content xmlns:xlink="http://www.w3.org/1999/xlink" content-type="dwc:institutional_code" xlink:title="Instituto Nacional de Biodiversidad, Ecuador" xlink:href="http://grbio.org/institution/instituto-nacional-de-biodiversidad" xlink:type="simple">INABIO</named-content>-MECN-AR) like the rest of invertebrates of this collection, but each specimen presents a unique catalogue specimen code, which is used here.</p></tp:treatment-sec><tp:treatment-sec sec-type="etymology" id="SECID0EQXAE"><title>Etymology.</title><p>The specific epithet is an eponym for José M. Falcón-Reibán, a great friend and colleague who introduced me to the curiosity of studying tarantulas, by showing me an unknown tarantula back in 2020.</p></tp:treatment-sec><tp:treatment-sec sec-type="distribution" id="SECID0EVXAE"><title>Distribution.</title><p><italic><tp:taxon-name><tp:taxon-name-part taxon-name-part-type="genus" reg="Cymbiapophysa">Cymbiapophysa</tp:taxon-name-part><tp:taxon-name-part taxon-name-part-type="species" reg="falconi">falconi</tp:taxon-name-part></tp:taxon-name></italic> sp. nov. is only known from its type locality, in the Valley of Yunguilla, near the Chantaco river, at 1620 m, Province of Azuay, on the southwestern slopes of the Cordillera Occidental of the Andes of Ecuador.</p></tp:treatment-sec><tp:treatment-sec sec-type="ecology" id="SECID0EGYAE"><title>Ecology.</title><p><italic><tp:taxon-name><tp:taxon-name-part taxon-name-part-type="genus" reg="Cymbiapophysa">Cymbiapophysa</tp:taxon-name-part><tp:taxon-name-part taxon-name-part-type="species" reg="falconi">falconi</tp:taxon-name-part></tp:taxon-name></italic> sp. nov. inhabits semi-deciduous shrubland in the southern inter-Andean valleys, in the Western Ecuador biogeographic Province (Fig. <xref ref-type="fig" rid="F10">10</xref>). <italic><tp:taxon-name><tp:taxon-name-part taxon-name-part-type="genus" reg="Cymbiapophysa">Cymbiapophysa</tp:taxon-name-part><tp:taxon-name-part taxon-name-part-type="species" reg="falconi">falconi</tp:taxon-name-part></tp:taxon-name></italic> sp. nov. is considerably rare to find; except during the wet season between February and May where males and females (uncollected female specimens) are easy to find below small shrubs and cactus (José Falcón-Reibán, pers. Comm.). Both known males show small and irregular scarifications in coxa II–III and femur IV (Fig. <xref ref-type="fig" rid="F3">3</xref>). The origin of these scarifications is unknown but could have been produced by preys trying to defend themselves, as observed in other small theraphosids predating large beetles in captivity (Peñaherrera-R. pers. Obs.).</p><fig id="F3" position="float" orientation="portrait"><object-id xmlns:xlink="http://www.w3.org/1999/xlink" content-type="doi" xlink:type="simple">10.3897/zookeys.1178.105703.figure3</object-id><object-id xmlns:xlink="http://www.w3.org/1999/xlink" content-type="arpha" xlink:type="simple">44C53F84-891D-58F3-9F14-6D1E81CAE842</object-id><label>Figure 3.</label><caption><p>Scarification on leg segments in <italic><tp:taxon-name><tp:taxon-name-part taxon-name-part-type="genus" reg="Cymbiapophysa">Cymbiapophysa</tp:taxon-name-part><tp:taxon-name-part taxon-name-part-type="species" reg="falconi">falconi</tp:taxon-name-part></tp:taxon-name></italic> sp. nov. paratype (AE-0004): <bold>A</bold> tibia IV (right hand side), ventral view <bold>B</bold> coxa II (right hand side), ventral view. Holotype (AE-0005): <bold>C</bold> coxa III (left hand side), ventral view. Scale bars: 0.5 mm.</p></caption><graphic xmlns:xlink="http://www.w3.org/1999/xlink" xlink:href="zookeys-1178-017_article-105703__-g003.jpg" position="float" orientation="portrait" xlink:type="simple" id="oo_899942.jpg"><uri content-type="original_file" xlink:type="simple">https://binary.pensoft.net/fig/899942</uri></graphic></fig></tp:treatment-sec><tp:treatment-sec><!--Section generated to contain objects referenced in tp:taxon-treatment.--><fig id="F6" position="float" orientation="portrait"><object-id xmlns:xlink="http://www.w3.org/1999/xlink" content-type="doi" xlink:type="simple">10.3897/zookeys.1178.105703.figure6</object-id><object-id xmlns:xlink="http://www.w3.org/1999/xlink" content-type="arpha" xlink:type="simple">2337D85C-DE2B-5864-86F3-DF8BA3A87477</object-id><label>Figure 6.</label><caption><p>Maxillary spiniform setae (white arrow) <bold>A</bold><italic><tp:taxon-name><tp:taxon-name-part taxon-name-part-type="genus" reg="Cymbiapophysa">Cymbiapophysa</tp:taxon-name-part><tp:taxon-name-part taxon-name-part-type="species" reg="falconi">falconi</tp:taxon-name-part></tp:taxon-name></italic> sp. nov., male holotype (AE-0005) <bold>B</bold><italic><tp:taxon-name><tp:taxon-name-part taxon-name-part-type="genus" reg="Cymbiapophysa">Cymbiapophysa</tp:taxon-name-part><tp:taxon-name-part taxon-name-part-type="species" reg="carmencita">carmencita</tp:taxon-name-part></tp:taxon-name></italic> sp. nov., male holotype (<named-content xmlns:xlink="http://www.w3.org/1999/xlink" content-type="dwc:institutional_code" xlink:title="Museo de Zoología, Universidad San Francisco de Quito" xlink:href="http://grbio.org/institution/universidad-san-francisco-de-quito" xlink:type="simple">ZSFQ</named-content>-i11578). Scale bars: 0.5 mm.</p></caption><graphic xmlns:xlink="http://www.w3.org/1999/xlink" xlink:href="zookeys-1178-017_article-105703__-g006.jpg" position="float" orientation="portrait" xlink:type="simple" id="oo_899945.jpg"><uri content-type="original_file" xlink:type="simple">https://binary.pensoft.net/fig/899945</uri></graphic></fig><fig id="F7" position="float" orientation="portrait"><object-id xmlns:xlink="http://www.w3.org/1999/xlink" content-type="doi" xlink:type="simple">10.3897/zookeys.1178.105703.figure7</object-id><object-id xmlns:xlink="http://www.w3.org/1999/xlink" content-type="arpha" xlink:type="simple">B087AED6-DD0A-5432-BC40-F6A5A3D6BA3C</object-id><label>Figure 7.</label><caption><p>Prosoma showing ventro-basal dilatation of coxae (black arrows), ventral view <bold>A</bold><italic><tp:taxon-name><tp:taxon-name-part taxon-name-part-type="genus" reg="Cymbiapophysa">Cymbiapophysa</tp:taxon-name-part><tp:taxon-name-part taxon-name-part-type="species" reg="falconi">falconi</tp:taxon-name-part></tp:taxon-name></italic> sp. nov., male holotype (AE-0005) <bold>B</bold><italic><tp:taxon-name><tp:taxon-name-part taxon-name-part-type="genus" reg="Cymbiapophysa">Cymbiapophysa</tp:taxon-name-part><tp:taxon-name-part taxon-name-part-type="species" reg="carmencita">carmencita</tp:taxon-name-part></tp:taxon-name></italic> sp. nov., male holotype (<named-content xmlns:xlink="http://www.w3.org/1999/xlink" content-type="dwc:institutional_code" xlink:title="Museo de Zoología, Universidad San Francisco de Quito" xlink:href="http://grbio.org/institution/universidad-san-francisco-de-quito" xlink:type="simple">ZSFQ</named-content>-i11578). Scale bars: 1 mm.</p></caption><graphic xmlns:xlink="http://www.w3.org/1999/xlink" xlink:href="zookeys-1178-017_article-105703__-g007.jpg" position="float" orientation="portrait" xlink:type="simple" id="oo_899946.jpg"><uri content-type="original_file" xlink:type="simple">https://binary.pensoft.net/fig/899946</uri></graphic></fig><fig id="F8" position="float" orientation="portrait"><object-id xmlns:xlink="http://www.w3.org/1999/xlink" content-type="doi" xlink:type="simple">10.3897/zookeys.1178.105703.figure8</object-id><object-id xmlns:xlink="http://www.w3.org/1999/xlink" content-type="arpha" xlink:type="simple">2A305126-C370-52C6-A3B3-9E5F28EA24FC</object-id><label>Figure 8.</label><caption><p>Coxa and trochanter I morphology and spiniform presence (black arrows) of <italic><tp:taxon-name><tp:taxon-name-part taxon-name-part-type="genus" reg="Cymbiapophysa">Cymbiapophysa</tp:taxon-name-part><tp:taxon-name-part taxon-name-part-type="species" reg="falconi">falconi</tp:taxon-name-part></tp:taxon-name></italic> sp. nov., male holotype (AE-0005) <bold>A</bold> coxa I showing coxal spinules, prolateral view <bold>B</bold> coxa I showing small group of short spiniform setae surrounded by elongated and more thinner setae, retrolateral view <bold>C</bold> coxa I showing dispersed group of short spiniform setae, dorsal view <bold>D</bold> trochanter I showing dispersed group of short spiniform setae, prolateral view. Scale bars: 0.5 mm (<bold>A, B</bold>); 0.2 mm (<bold>C, D</bold>).</p></caption><graphic xmlns:xlink="http://www.w3.org/1999/xlink" xlink:href="zookeys-1178-017_article-105703__-g008.jpg" position="float" orientation="portrait" xlink:type="simple" id="oo_899947.jpg"><uri content-type="original_file" xlink:type="simple">https://binary.pensoft.net/fig/899947</uri></graphic></fig><fig id="F9" position="float" orientation="portrait"><object-id xmlns:xlink="http://www.w3.org/1999/xlink" content-type="doi" xlink:type="simple">10.3897/zookeys.1178.105703.figure9</object-id><object-id xmlns:xlink="http://www.w3.org/1999/xlink" content-type="arpha" xlink:type="simple">59C65EE4-4C99-5081-B8F7-0C45D6A2B44D</object-id><label>Figure 9.</label><caption><p>Group of short and coarse setae (light blue lines) and thickened trichobothria (light blue arrow) in metatarsus IV. <italic><tp:taxon-name><tp:taxon-name-part taxon-name-part-type="genus" reg="Cymbiapophysa">Cymbiapophysa</tp:taxon-name-part><tp:taxon-name-part taxon-name-part-type="species" reg="carmencita">carmencita</tp:taxon-name-part></tp:taxon-name></italic> sp. nov. male holotype (<named-content xmlns:xlink="http://www.w3.org/1999/xlink" content-type="dwc:institutional_code" xlink:title="Museo de Zoología, Universidad San Francisco de Quito" xlink:href="http://grbio.org/institution/universidad-san-francisco-de-quito" xlink:type="simple">ZSFQ</named-content>-i11578) <bold>A</bold> retrolateral view of basal part <bold>B</bold> close up to structures. <italic><tp:taxon-name><tp:taxon-name-part taxon-name-part-type="genus" reg="Cymbiapophysa">Cymbiapophysa</tp:taxon-name-part><tp:taxon-name-part taxon-name-part-type="species" reg="falconi">falconi</tp:taxon-name-part></tp:taxon-name></italic> sp. nov. male paratype (AE-0004) <bold>C</bold> retrolateral view of basal part <bold>D</bold> close up to structures. Scale bars: 1.5 mm (<bold>A, B</bold>); 1 mm (<bold>C, D</bold>).</p></caption><graphic xmlns:xlink="http://www.w3.org/1999/xlink" xlink:href="zookeys-1178-017_article-105703__-g009.jpg" position="float" orientation="portrait" xlink:type="simple" id="oo_899948.jpg"><uri content-type="original_file" xlink:type="simple">https://binary.pensoft.net/fig/899948</uri></graphic></fig><fig id="F10" position="float" orientation="portrait"><object-id xmlns:xlink="http://www.w3.org/1999/xlink" content-type="doi" xlink:type="simple">10.3897/zookeys.1178.105703.figure10</object-id><object-id xmlns:xlink="http://www.w3.org/1999/xlink" content-type="arpha" xlink:type="simple">C2CEFDA7-1760-5C69-8EEC-482150CBA975</object-id><label>Figure 10.</label><caption><p>Distribution of the genus <italic><tp:taxon-name><tp:taxon-name-part taxon-name-part-type="genus" reg="Cymbiapophysa">Cymbiapophysa</tp:taxon-name-part></tp:taxon-name></italic> Gabriel &amp; Sherwood, 2020 including biogeographical regions of Ecuador and Colombia <italic>sensu</italic><xref ref-type="bibr" rid="B30">Morrone 2014</xref> and <xref ref-type="bibr" rid="B9">Cisneros-Heredia 2019</xref>. Blue circle = Valley of Yunguilla, type locality of <italic><tp:taxon-name><tp:taxon-name-part taxon-name-part-type="genus" reg="Cymbiapophysa">C.</tp:taxon-name-part><tp:taxon-name-part taxon-name-part-type="species" reg="falconi">falconi</tp:taxon-name-part></tp:taxon-name></italic> sp. nov.; Black circle = Reserve Rio Guajalito, type locality of <italic><tp:taxon-name><tp:taxon-name-part taxon-name-part-type="genus" reg="Cymbiapophysa">C.</tp:taxon-name-part><tp:taxon-name-part taxon-name-part-type="species" reg="homeroi">homeroi</tp:taxon-name-part></tp:taxon-name></italic> sp. nov.; White circle = Padrewasi, type locality of <italic><tp:taxon-name><tp:taxon-name-part taxon-name-part-type="genus" reg="Cymbiapophysa">C.</tp:taxon-name-part><tp:taxon-name-part taxon-name-part-type="species" reg="carmencita">carmencita</tp:taxon-name-part></tp:taxon-name></italic> sp. nov.; Yellow circle = Paramba, type locality of <italic><tp:taxon-name><tp:taxon-name-part taxon-name-part-type="genus" reg="Cymbiapophysa">C.</tp:taxon-name-part><tp:taxon-name-part taxon-name-part-type="species" reg="velox">velox</tp:taxon-name-part></tp:taxon-name></italic>; Pink circle = Pambelar, historic record of <italic><tp:taxon-name><tp:taxon-name-part taxon-name-part-type="genus" reg="Cymbiapophysa">C.</tp:taxon-name-part><tp:taxon-name-part taxon-name-part-type="species" reg="velox">velox</tp:taxon-name-part></tp:taxon-name></italic>; Dark green circle = Carondelet, type locality of <italic><tp:taxon-name><tp:taxon-name-part taxon-name-part-type="genus" reg="Cymbiapophysa">C.</tp:taxon-name-part><tp:taxon-name-part taxon-name-part-type="species" reg="seldeni">seldeni</tp:taxon-name-part></tp:taxon-name></italic>; Light green circle = Reserva Natural Biotopo Selva Húmeda, type locality of <italic><tp:taxon-name><tp:taxon-name-part taxon-name-part-type="genus" reg="Cymbiapophysa">C.</tp:taxon-name-part><tp:taxon-name-part taxon-name-part-type="species" reg="marimbai">marimbai</tp:taxon-name-part></tp:taxon-name></italic>; Dark brown circle = Itsmina, possible occurrence of <italic><tp:taxon-name><tp:taxon-name-part taxon-name-part-type="genus" reg="Cymbiapophysa">C.</tp:taxon-name-part><tp:taxon-name-part taxon-name-part-type="species" reg="magna">magna</tp:taxon-name-part></tp:taxon-name></italic>; Light brown circle = Andagoya, possible occurrence of <italic><tp:taxon-name><tp:taxon-name-part taxon-name-part-type="genus" reg="Cymbiapophysa">C.</tp:taxon-name-part><tp:taxon-name-part taxon-name-part-type="species" reg="magna">magna</tp:taxon-name-part></tp:taxon-name></italic>.</p></caption><graphic xmlns:xlink="http://www.w3.org/1999/xlink" xlink:href="zookeys-1178-017_article-105703__-g010.jpg" position="float" orientation="portrait" xlink:type="simple" id="oo_899949.jpg"><uri content-type="original_file" xlink:type="simple">https://binary.pensoft.net/fig/899949</uri></graphic></fig></tp:treatment-sec><ref-list><ref id="B30"><mixed-citation xmlns:xlink="http://www.w3.org/1999/xlink" xlink:type="simple"><person-group><name name-style="western"><surname>Morrone</surname><given-names>JJ</given-names></name></person-group> (<year>2014</year>) <article-title>Biogeographical regionalisation of the Neotropical region.</article-title><source>Zootaxa</source><volume>3782</volume>(<issue>1</issue>): <fpage>1</fpage>–<lpage>110</lpage>. <ext-link xlink:href="10.11646/zootaxa.3782.1.1" ext-link-type="doi" xlink:type="simple">https://doi.org/10.11646/zootaxa.3782.1.1</ext-link></mixed-citation></ref><ref id="B9"><mixed-citation xmlns:xlink="http://www.w3.org/1999/xlink" xlink:type="simple"><person-group><name name-style="western"><surname>Cisneros-Heredia</surname><given-names>DF</given-names></name></person-group> (<year>2019</year>) Spatial patterns and imPACKt of habitat change on the vertebrate diversity of north-western South America. PhD Thesis, King’s College London, United Kigdom.</mixed-citation></ref><ref id="B17"><mixed-citation xmlns:xlink="http://www.w3.org/1999/xlink" xlink:type="simple"><person-group><name name-style="western"><surname>Gabriel</surname><given-names>R</given-names></name><name name-style="western"><surname>Sherwood</surname><given-names>D</given-names></name></person-group> (<year>2020</year>) <article-title>Revised taxonomic placement of <italic><tp:taxon-name><tp:taxon-name-part taxon-name-part-type="genus">Pseudhapalopus</tp:taxon-name-part></tp:taxon-name></italic> Strand, 1907, with notes on some related taxa (<tp:taxon-name><tp:taxon-name-part taxon-name-part-type="order">Araneae</tp:taxon-name-part></tp:taxon-name>: <tp:taxon-name><tp:taxon-name-part taxon-name-part-type="family">Theraphosidae</tp:taxon-name-part></tp:taxon-name>).</article-title><source>Arachnology</source><volume>18</volume>(<issue>4</issue>): <fpage>301</fpage>–<lpage>316</lpage>. <ext-link xlink:href="10.13156/arac.2020.18.4.301" ext-link-type="doi" xlink:type="simple">https://doi.org/10.13156/arac.2020.18.4.301</ext-link></mixed-citation></ref><ref id="B43"><mixed-citation xmlns:xlink="http://www.w3.org/1999/xlink" xlink:type="simple"><person-group><name name-style="western"><surname>Sherwood</surname><given-names>D</given-names></name><name name-style="western"><surname>Gabriel</surname><given-names>R</given-names></name><name name-style="western"><surname>Brescovit</surname><given-names>AD</given-names></name><name name-style="western"><surname>Lucas</surname><given-names>SM</given-names></name></person-group> (<year>2021a</year>) <article-title>A new species of <italic><tp:taxon-name><tp:taxon-name-part taxon-name-part-type="genus">Cymbiapophysa</tp:taxon-name-part></tp:taxon-name></italic> Gabriel &amp; Sherwood, 2020 from Colombia and a transfer from <italic><tp:taxon-name><tp:taxon-name-part taxon-name-part-type="genus">Proshapalopus</tp:taxon-name-part></tp:taxon-name></italic> Mello-Leitão, 1923 (<tp:taxon-name><tp:taxon-name-part taxon-name-part-type="order">Araneae</tp:taxon-name-part></tp:taxon-name>: <tp:taxon-name><tp:taxon-name-part taxon-name-part-type="family">Theraphosidae</tp:taxon-name-part></tp:taxon-name>).</article-title><source>Arachnology</source><volume>18</volume>(<issue>8</issue>): <fpage>838</fpage>–<lpage>843</lpage>. <ext-link xlink:href="10.13156/arac.2021.18.8.838" ext-link-type="doi" xlink:type="simple">https://doi.org/10.13156/arac.2021.18.8.838</ext-link></mixed-citation></ref><ref id="B32"><mixed-citation xmlns:xlink="http://www.w3.org/1999/xlink" xlink:type="simple"><person-group><name name-style="western"><surname>Perafán</surname><given-names>C</given-names></name><name name-style="western"><surname>Valencia-Cuéllar</surname><given-names>D</given-names></name></person-group> (<year>2018</year>) <article-title><italic><tp:taxon-name><tp:taxon-name-part taxon-name-part-type="genus">Proshapalopus</tp:taxon-name-part><tp:taxon-name-part taxon-name-part-type="species">marimbai</tp:taxon-name-part></tp:taxon-name></italic>, a new tarantula species (<tp:taxon-name><tp:taxon-name-part taxon-name-part-type="suborder">Mygalomorphae</tp:taxon-name-part></tp:taxon-name>, <tp:taxon-name><tp:taxon-name-part taxon-name-part-type="family">Theraphosidae</tp:taxon-name-part></tp:taxon-name>) and first genus record from Colombia.</article-title><source>Tropical Zoology</source><volume>31</volume>(<issue>4</issue>): <fpage>200</fpage>–<lpage>213</lpage>. <ext-link xlink:href="10.1080/03946975.2018.1493181" ext-link-type="doi" xlink:type="simple">https://doi.org/10.1080/03946975.2018.1493181</ext-link></mixed-citation></ref><ref id="B42"><mixed-citation xmlns:xlink="http://www.w3.org/1999/xlink" xlink:type="simple"><person-group><name name-style="western"><surname>Sherwood</surname><given-names>D</given-names></name><name name-style="western"><surname>Gabriel</surname><given-names>R</given-names></name></person-group> (<year>2023</year>) <article-title><italic><tp:taxon-name><tp:taxon-name-part taxon-name-part-type="genus">Cymbiapophysa</tp:taxon-name-part><tp:taxon-name-part taxon-name-part-type="species">seldeni</tp:taxon-name-part></tp:taxon-name></italic>, a new theraphosine species from Ecuador (<tp:taxon-name><tp:taxon-name-part taxon-name-part-type="order">Araneae</tp:taxon-name-part></tp:taxon-name>: <tp:taxon-name><tp:taxon-name-part taxon-name-part-type="family">Theraphosidae</tp:taxon-name-part></tp:taxon-name>).</article-title><source>Arachnology</source><volume>19</volume>(<issue>5</issue>): <fpage>777</fpage>–<lpage>779</lpage>. <ext-link xlink:href="10.13156/arac.2023.19.5.777" ext-link-type="doi" xlink:type="simple">https://doi.org/10.13156/arac.2023.19.5.777</ext-link></mixed-citation></ref></ref-list></tp:taxon-treatment>
