# Supplementary material for: ﻿Increasing knowledge of Cymbiapophysa Gabriel & Sherwood, 2020 (Araneae, Theraphosidae): general distribution, key to species, and three new species from Ecuador
Source: Zookeys. 2023 Sep 1;1178:17–38. doi: 10.3897/zookeys.1178.105703 (PMC10492195; doi:10.3897/zookeys.1178.105703)
Supplement: XML Treatment for Cymbiapophysa homeroi [file zookeys.1178.105703-treatment2.xml]

<!DOCTYPE tp:taxon-treatment
  PUBLIC "-//TaxonX//DTD Taxonomic Treatment Publishing DTD v0 20100105//EN" "tax-treatment-NSO.dtd">
<tp:taxon-treatment xmlns:tp="http://www.plazi.org/taxpub"><tp:treatment-meta><kwd-group><label>Taxon classification</label><kwd>
                <named-content content-type="kingdom">Animalia</named-content>
              </kwd><kwd>
                <named-content content-type="order">Araneae</named-content>
              </kwd><kwd>
                <named-content content-type="family">Theraphosidae</named-content>
              </kwd></kwd-group><mixed-citation publication-type="journal"><person-group><name><surname>Peñaherrera-R.</surname><given-names>Pedro</given-names></name></person-group><article-title>﻿Increasing knowledge of <italic><tp:taxon-name><tp:taxon-name-part taxon-name-part-type="genus" reg="Cymbiapophysa">Cymbiapophysa</tp:taxon-name-part></tp:taxon-name></italic> Gabriel &amp; Sherwood, 2020 (<tp:taxon-name><tp:taxon-name-part taxon-name-part-type="order">Araneae</tp:taxon-name-part></tp:taxon-name>, <tp:taxon-name><tp:taxon-name-part taxon-name-part-type="family">Theraphosidae</tp:taxon-name-part></tp:taxon-name>): general distribution, key to species, and three new species from Ecuador</article-title><source>Zookeys</source><day>01</day><month>09</month><year>2023</year><volume>1178</volume><fpage>17</fpage><lpage>38</lpage><pub-id pub-id-type="doi">10.3897/zookeys.1178.105703</pub-id></mixed-citation></tp:treatment-meta><tp:nomenclature><label>﻿</label><tp:taxon-name>
              <object-id xmlns:xlink="http://www.w3.org/1999/xlink" content-type="arpha" xlink:type="simple">18C560DF-F8E1-57DC-A32C-32EADCE98A6C</object-id>
              <tp:taxon-name-part taxon-name-part-type="genus" reg="Cymbiapophysa">Cymbiapophysa</tp:taxon-name-part>
              <tp:taxon-name-part taxon-name-part-type="species" reg="homeroi">homeroi</tp:taxon-name-part>
              <object-id xmlns:xlink="http://www.w3.org/1999/xlink" content-type="zoobank" xlink:type="simple">https://zoobank.org/B36F5C8C-9E34-4741-B70D-178D248FF378</object-id>
            </tp:taxon-name><tp:taxon-status xmlns:xlink="http://www.w3.org/1999/xlink" xlink:type="simple">sp. nov.</tp:taxon-status><xref ref-type="fig" rid="F1">Figs 1</xref><xref ref-type="fig" rid="F4">, 4</xref><xref ref-type="fig" rid="F10">, 10</xref></tp:nomenclature><tp:treatment-sec sec-type="material" id="SECID0E42AE"><title>Examined material.</title><p><bold><italic>Holotype</italic></bold>: Republic of Ecuador • 1 ♂; Province of Santo Domingo de los Tsachilas, Canton Santo Domingo, Parish of San José de Alluriquín, Reserve Rio Guajalito, trail Los Españoles; <named-content xmlns:xlink="http://www.w3.org/1999/xlink" content-type="dwc:verbatimCoordinates" xlink:type="simple"><named-content content-type="geo-json" specific-use="{&#34;type&#34;:&#34;Point&#34;,&#34;coordinates&#34;:[-78.793900,-0.233800]}" id="NCID0EL3AE" xlink:type="simple">-0.2338, -78.7939</named-content></named-content>, 2260 m a.s.l.; 26 November 2015; M. Costales leg.; <named-content xmlns:xlink="http://www.w3.org/1999/xlink" content-type="dwc:institutional_code" xlink:title="Museo de Zoología, Universidad San Francisco de Quito" xlink:href="http://grbio.org/institution/universidad-san-francisco-de-quito" xlink:type="simple">ZSFQ</named-content>-i11577.</p></tp:treatment-sec><tp:treatment-sec sec-type="diagnosis" id="SECID0EU3AE"><title>Diagnosis.</title><p><italic><tp:taxon-name><tp:taxon-name-part taxon-name-part-type="genus" reg="Cymbiapophysa">Cymbiapophysa</tp:taxon-name-part><tp:taxon-name-part taxon-name-part-type="species" reg="homeroi">homeroi</tp:taxon-name-part></tp:taxon-name></italic> sp. nov. can be distinguished from other species by the morphology of the male palpal bulb from <italic><tp:taxon-name><tp:taxon-name-part taxon-name-part-type="genus" reg="Cymbiapophysa">C.</tp:taxon-name-part><tp:taxon-name-part taxon-name-part-type="species" reg="falconi">falconi</tp:taxon-name-part></tp:taxon-name></italic> sp. nov. by the presence of a continuous and slightly serrated <abbrev xmlns:xlink="http://www.w3.org/1999/xlink" xlink:title="prolateral accessory central keel" id="ABBRID0EQ4AE" xlink:type="simple">PACK</abbrev> keel, <abbrev xmlns:xlink="http://www.w3.org/1999/xlink" xlink:title="prolateral superior keel" id="ABBRID0EU4AE" xlink:type="simple">PS</abbrev> keel as long as <abbrev xmlns:xlink="http://www.w3.org/1999/xlink" xlink:title="prolateral inferior keel" id="ABBRID0EY4AE" xlink:type="simple">PI</abbrev> keel, and D developed (disjunct and distally slightly serrated <abbrev xmlns:xlink="http://www.w3.org/1999/xlink" xlink:title="prolateral accessory central keel" id="ABBRID0E34AE" xlink:type="simple">PACK</abbrev> keel, <abbrev xmlns:xlink="http://www.w3.org/1999/xlink" xlink:title="prolateral superior keel" id="ABBRID0EA5AE" xlink:type="simple">PS</abbrev> keel longer than <abbrev xmlns:xlink="http://www.w3.org/1999/xlink" xlink:title="prolateral inferior keel" id="ABBRID0EE5AE" xlink:type="simple">PI</abbrev> keel, and D weakly developed in <italic><tp:taxon-name><tp:taxon-name-part taxon-name-part-type="genus" reg="Cymbiapophysa">C.</tp:taxon-name-part><tp:taxon-name-part taxon-name-part-type="species" reg="falconi">falconi</tp:taxon-name-part></tp:taxon-name></italic> sp. nov.); from <italic><tp:taxon-name><tp:taxon-name-part taxon-name-part-type="genus" reg="Cymbiapophysa">C.</tp:taxon-name-part><tp:taxon-name-part taxon-name-part-type="species" reg="carmencita">carmencita</tp:taxon-name-part></tp:taxon-name></italic> sp. nov. by the presence of a slightly serrated <abbrev xmlns:xlink="http://www.w3.org/1999/xlink" xlink:title="prolateral accessory central keel" id="ABBRID0E55AE" xlink:type="simple">PACK</abbrev> keel and smooth <abbrev xmlns:xlink="http://www.w3.org/1999/xlink" xlink:title="prolateral inferior keel" id="ABBRID0EC6AE" xlink:type="simple">PI</abbrev> keel, developed <abbrev xmlns:xlink="http://www.w3.org/1999/xlink" xlink:title="retrolateral superior keel" id="ABBRID0EG6AE" xlink:type="simple">RS</abbrev> keel, weakly developed <abbrev xmlns:xlink="http://www.w3.org/1999/xlink" xlink:title="retrolateral inferior keel" id="ABBRID0EK6AE" xlink:type="simple">RI</abbrev> keel, weakly developed A keel, D developed, and absence of <abbrev xmlns:xlink="http://www.w3.org/1999/xlink" xlink:title="prolateral accessory inferior keel" id="ABBRID0EO6AE" xlink:type="simple">PAIK</abbrev> keel and Type III urticating setae (slightly serrated <abbrev xmlns:xlink="http://www.w3.org/1999/xlink" xlink:title="prolateral accessory central keel" id="ABBRID0ES6AE" xlink:type="simple">PACK</abbrev> and <abbrev xmlns:xlink="http://www.w3.org/1999/xlink" xlink:title="prolateral inferior keel" id="ABBRID0EW6AE" xlink:type="simple">PI</abbrev> keels, absence of <abbrev xmlns:xlink="http://www.w3.org/1999/xlink" xlink:title="retrolateral superior keel" id="ABBRID0E16AE" xlink:type="simple">RS</abbrev> and <abbrev xmlns:xlink="http://www.w3.org/1999/xlink" xlink:title="retrolateral inferior keel" id="ABBRID0E56AE" xlink:type="simple">RI</abbrev> keels, disjunct and developed A keel, developed <abbrev xmlns:xlink="http://www.w3.org/1999/xlink" xlink:title="prolateral accessory inferior keel" id="ABBRID0EDAAG" xlink:type="simple">PAIK</abbrev> keel, D weakly developed, and presence of Type III urticating setae in <italic><tp:taxon-name><tp:taxon-name-part taxon-name-part-type="genus" reg="Cymbiapophysa">C.</tp:taxon-name-part><tp:taxon-name-part taxon-name-part-type="species" reg="carmencita">carmencita</tp:taxon-name-part></tp:taxon-name></italic> sp. nov.); from <italic><tp:taxon-name><tp:taxon-name-part taxon-name-part-type="genus" reg="Cymbiapophysa">C.</tp:taxon-name-part><tp:taxon-name-part taxon-name-part-type="species" reg="velox">velox</tp:taxon-name-part></tp:taxon-name></italic> and <italic><tp:taxon-name><tp:taxon-name-part taxon-name-part-type="genus" reg="Cymbiapophysa">C.</tp:taxon-name-part><tp:taxon-name-part taxon-name-part-type="species" reg="yimana">yimana</tp:taxon-name-part></tp:taxon-name></italic> by palpal bulb morphology with the presence of a continuous and slightly serrated <abbrev xmlns:xlink="http://www.w3.org/1999/xlink" xlink:title="prolateral accessory central keel" id="ABBRID0EIBAG" xlink:type="simple">PACK</abbrev> keel, D developed, and absence of Type III urticating setae (<abbrev xmlns:xlink="http://www.w3.org/1999/xlink" xlink:title="prolateral accessory central keel" id="ABBRID0EMBAG" xlink:type="simple">PACK</abbrev> keel(s) absent, D weakly developed, and presence of Type III urticating setae in <italic><tp:taxon-name><tp:taxon-name-part taxon-name-part-type="genus" reg="Cymbiapophysa">C.</tp:taxon-name-part><tp:taxon-name-part taxon-name-part-type="species" reg="velox">velox</tp:taxon-name-part></tp:taxon-name></italic> and <italic><tp:taxon-name><tp:taxon-name-part taxon-name-part-type="genus" reg="Cymbiapophysa">C.</tp:taxon-name-part><tp:taxon-name-part taxon-name-part-type="species" reg="yimana">yimana</tp:taxon-name-part></tp:taxon-name></italic> (<xref ref-type="bibr" rid="B17">Gabriel and Sherwood 2020</xref>; <xref ref-type="bibr" rid="B43">Sherwood et al. 2021a</xref>)); from <italic><tp:taxon-name><tp:taxon-name-part taxon-name-part-type="genus" reg="Cymbiapophysa">C.</tp:taxon-name-part><tp:taxon-name-part taxon-name-part-type="species" reg="marimbai">marimbai</tp:taxon-name-part></tp:taxon-name></italic>, <italic><tp:taxon-name><tp:taxon-name-part taxon-name-part-type="genus" reg="Cymbiapophysa">C.</tp:taxon-name-part><tp:taxon-name-part taxon-name-part-type="species" reg="magna">magna</tp:taxon-name-part></tp:taxon-name></italic>, and <italic><tp:taxon-name><tp:taxon-name-part taxon-name-part-type="genus" reg="Cymbiapophysa">C.</tp:taxon-name-part><tp:taxon-name-part taxon-name-part-type="species" reg="seldeni">seldeni</tp:taxon-name-part></tp:taxon-name></italic> by the presence of a single slightly <abbrev xmlns:xlink="http://www.w3.org/1999/xlink" xlink:title="prolateral accessory central keel" id="ABBRID0EPDAG" xlink:type="simple">PACK</abbrev> keel and a <abbrev xmlns:xlink="http://www.w3.org/1999/xlink" xlink:title="retrolateral inferior keel" id="ABBRID0ETDAG" xlink:type="simple">RI</abbrev> keel, having the <abbrev xmlns:xlink="http://www.w3.org/1999/xlink" xlink:title="prolateral superior keel" id="ABBRID0EXDAG" xlink:type="simple">PS</abbrev> keel as long as <abbrev xmlns:xlink="http://www.w3.org/1999/xlink" xlink:title="prolateral inferior keel" id="ABBRID0E2DAG" xlink:type="simple">PI</abbrev> keel, absence of a tibial apophysis, D developed, and absence of Type III urticating setae (two <abbrev xmlns:xlink="http://www.w3.org/1999/xlink" xlink:title="prolateral accessory central keel" id="ABBRID0E6DAG" xlink:type="simple">PACK</abbrev> keels present, <abbrev xmlns:xlink="http://www.w3.org/1999/xlink" xlink:title="retrolateral inferior keel" id="ABBRID0EDEAG" xlink:type="simple">RI</abbrev> keel absent, <abbrev xmlns:xlink="http://www.w3.org/1999/xlink" xlink:title="prolateral superior keel" id="ABBRID0EHEAG" xlink:type="simple">PS</abbrev> keel longer than <abbrev xmlns:xlink="http://www.w3.org/1999/xlink" xlink:title="prolateral inferior keel" id="ABBRID0ELEAG" xlink:type="simple">PI</abbrev>, tibial apophysis present, D well-developed, and presence of Type III urticating setae in <italic><tp:taxon-name><tp:taxon-name-part taxon-name-part-type="genus" reg="Cymbiapophysa">C.</tp:taxon-name-part><tp:taxon-name-part taxon-name-part-type="species" reg="marimbai">marimbai</tp:taxon-name-part></tp:taxon-name></italic>; <abbrev xmlns:xlink="http://www.w3.org/1999/xlink" xlink:title="prolateral accessory central keel" id="ABBRID0E1EAG" xlink:type="simple">PACK</abbrev> and <abbrev xmlns:xlink="http://www.w3.org/1999/xlink" xlink:title="retrolateral inferior keel" id="ABBRID0E5EAG" xlink:type="simple">RI</abbrev> keels absent, <abbrev xmlns:xlink="http://www.w3.org/1999/xlink" xlink:title="prolateral superior keel" id="ABBRID0ECFAG" xlink:type="simple">PS</abbrev> keel longer than <abbrev xmlns:xlink="http://www.w3.org/1999/xlink" xlink:title="prolateral inferior keel" id="ABBRID0EGFAG" xlink:type="simple">PI</abbrev>, tibial apophysis present, D developed, and presence of Type III urticating setae in <italic><tp:taxon-name><tp:taxon-name-part taxon-name-part-type="genus" reg="Cymbiapophysa">C.</tp:taxon-name-part><tp:taxon-name-part taxon-name-part-type="species" reg="magna">magna</tp:taxon-name-part></tp:taxon-name></italic>; <abbrev xmlns:xlink="http://www.w3.org/1999/xlink" xlink:title="prolateral accessory central keel" id="ABBRID0EVFAG" xlink:type="simple">PACK</abbrev> keel (s) absent, <abbrev xmlns:xlink="http://www.w3.org/1999/xlink" xlink:title="prolateral superior keel" id="ABBRID0EZFAG" xlink:type="simple">PS</abbrev> keel as long as <abbrev xmlns:xlink="http://www.w3.org/1999/xlink" xlink:title="prolateral inferior keel" id="ABBRID0E4FAG" xlink:type="simple">PI</abbrev> keel, tibial apophysis present, and D weakly-developed in <italic><tp:taxon-name><tp:taxon-name-part taxon-name-part-type="genus" reg="Cymbiapophysa">C.</tp:taxon-name-part><tp:taxon-name-part taxon-name-part-type="species" reg="seldeni">seldeni</tp:taxon-name-part></tp:taxon-name></italic> (<xref ref-type="bibr" rid="B32">Perafán and Valencia-Cuéllar 2018</xref>; <xref ref-type="bibr" rid="B43">Sherwood et al. 2021a</xref>; <xref ref-type="bibr" rid="B42">Sherwood and Gabriel 2023</xref>)). Additionally, <italic><tp:taxon-name><tp:taxon-name-part taxon-name-part-type="genus" reg="Cymbiapophysa">Cymbiapophysa</tp:taxon-name-part><tp:taxon-name-part taxon-name-part-type="species" reg="homeroi">homeroi</tp:taxon-name-part></tp:taxon-name></italic> sp. nov. can further be distinguished from all other species, by the exception of <italic><tp:taxon-name><tp:taxon-name-part taxon-name-part-type="genus" reg="Cymbiapophysa">C.</tp:taxon-name-part><tp:taxon-name-part taxon-name-part-type="species" reg="carmencita">carmencita</tp:taxon-name-part></tp:taxon-name></italic> sp. nov., by the presence of a well-developed <abbrev xmlns:xlink="http://www.w3.org/1999/xlink" xlink:title="prolateral inferior keel" id="ABBRID0EOHAG" xlink:type="simple">PI</abbrev> keel (developed <abbrev xmlns:xlink="http://www.w3.org/1999/xlink" xlink:title="prolateral inferior keel" id="ABBRID0ESHAG" xlink:type="simple">PI</abbrev> keel in <italic><tp:taxon-name><tp:taxon-name-part taxon-name-part-type="genus" reg="Cymbiapophysa">C.</tp:taxon-name-part><tp:taxon-name-part taxon-name-part-type="species" reg="magna">magna</tp:taxon-name-part></tp:taxon-name></italic>, <italic><tp:taxon-name><tp:taxon-name-part taxon-name-part-type="genus" reg="Cymbiapophysa">C.</tp:taxon-name-part><tp:taxon-name-part taxon-name-part-type="species" reg="marimbai">marimbai</tp:taxon-name-part></tp:taxon-name></italic>, <italic><tp:taxon-name><tp:taxon-name-part taxon-name-part-type="genus" reg="Cymbiapophysa">C.</tp:taxon-name-part><tp:taxon-name-part taxon-name-part-type="species" reg="seldeni">seldeni</tp:taxon-name-part></tp:taxon-name></italic>, and <italic><tp:taxon-name><tp:taxon-name-part taxon-name-part-type="genus" reg="Cymbiapophysa">C.</tp:taxon-name-part><tp:taxon-name-part taxon-name-part-type="species" reg="yimana">yimana</tp:taxon-name-part></tp:taxon-name></italic>; weakly developed <abbrev xmlns:xlink="http://www.w3.org/1999/xlink" xlink:title="retrolateral inferior keel" id="ABBRID0ECJAG" xlink:type="simple">RI</abbrev> keel in <italic><tp:taxon-name><tp:taxon-name-part taxon-name-part-type="genus" reg="Cymbiapophysa">C.</tp:taxon-name-part><tp:taxon-name-part taxon-name-part-type="species" reg="falconi">falconi</tp:taxon-name-part></tp:taxon-name></italic> sp. nov. and <italic><tp:taxon-name><tp:taxon-name-part taxon-name-part-type="genus" reg="Cymbiapophysa">C.</tp:taxon-name-part><tp:taxon-name-part taxon-name-part-type="species" reg="velox">velox</tp:taxon-name-part></tp:taxon-name></italic> (<xref ref-type="bibr" rid="B32">Perafán and Valencia-Cuéllar 2018</xref>; <xref ref-type="bibr" rid="B17">Gabriel and Sherwood 2020</xref>; <xref ref-type="bibr" rid="B43">Sherwood et al. 2021a</xref>; <xref ref-type="bibr" rid="B42">Sherwood and Gabriel 2023</xref>)).</p></tp:treatment-sec><tp:treatment-sec sec-type="description" id="SECID0EMKAG"><title>Description.</title><p><bold><italic>Male holotype</italic></bold> (<named-content xmlns:xlink="http://www.w3.org/1999/xlink" content-type="dwc:institutional_code" xlink:title="Museo de Zoología, Universidad San Francisco de Quito" xlink:href="http://grbio.org/institution/universidad-san-francisco-de-quito" xlink:type="simple">ZSFQ</named-content>-i11577): Total length including chelicerae: 24.75. Carapace: length 12.95, width 11.10. Caput: slightly raised. Ocular tubercle: raised, length 1.14, width 2.05. Eyes: <abbrev xmlns:xlink="http://www.w3.org/1999/xlink" xlink:title="anterior median eyes" id="ABBRID0E2KAG" xlink:type="simple">AME</abbrev> &gt; <abbrev xmlns:xlink="http://www.w3.org/1999/xlink" xlink:title="anterior lateral eyes" id="ABBRID0E6KAG" xlink:type="simple">ALE</abbrev>, <abbrev xmlns:xlink="http://www.w3.org/1999/xlink" xlink:title="anterior median eyes" id="ABBRID0EDLAG" xlink:type="simple">AME</abbrev> &gt; <abbrev xmlns:xlink="http://www.w3.org/1999/xlink" xlink:title="posterior lateral eyes" id="ABBRID0EHLAG" xlink:type="simple">PLE</abbrev>, <abbrev xmlns:xlink="http://www.w3.org/1999/xlink" xlink:title="posterior lateral eyes" id="ABBRID0ELLAG" xlink:type="simple">PLE</abbrev> &gt; <abbrev xmlns:xlink="http://www.w3.org/1999/xlink" xlink:title="posterior median eyes" id="ABBRID0EPLAG" xlink:type="simple">PME</abbrev>, anterior eye row straight, posterior row slightly recurved. Clypeus: narrow; clypeal fringe short. Fovea: straight. Chelicera: length 2.14, width 2.23. Abdomen: length 9.66, width 5.76. Maxilla with 112–146 cuspules covering approximately 60% of the proximal edge. Labium: length 1.80, width 2.00, with 52 cuspules most separated by 0.5–1.0× the width of a cuspule. Labio-sternal mounds joined along the entire base of the labium. Sternum: length 4.87, width 4.89, with three pairs of sigilla. Scopulation, leg measurements and spination unknown due to the fragile state of the specimen. Palpal cymbium with conical well-developed retrolateral apophysis (Fig. <xref ref-type="fig" rid="F1">1B</xref>). Leg I lacking tibial apophyses. Femur III and palpal tibia laterally incrassate. Metatarsus I straight. Palpal bulb (Fig. <xref ref-type="fig" rid="F4">4</xref>) with developed and triangular <abbrev xmlns:xlink="http://www.w3.org/1999/xlink" xlink:title="tegular heel" id="ABBRID0E2LAG" xlink:type="simple">TH</abbrev>. <abbrev xmlns:xlink="http://www.w3.org/1999/xlink" xlink:title="prolateral superior keel" id="ABBRID0E6LAG" xlink:type="simple">PS</abbrev>, <abbrev xmlns:xlink="http://www.w3.org/1999/xlink" xlink:title="prolateral accessory central keel" id="ABBRID0EDMAG" xlink:type="simple">PACK</abbrev>, and <abbrev xmlns:xlink="http://www.w3.org/1999/xlink" xlink:title="prolateral inferior keel" id="ABBRID0EHMAG" xlink:type="simple">PI</abbrev> keels well-developed; <abbrev xmlns:xlink="http://www.w3.org/1999/xlink" xlink:title="retrolateral superior keel" id="ABBRID0ELMAG" xlink:type="simple">RS</abbrev> keel developed; <abbrev xmlns:xlink="http://www.w3.org/1999/xlink" xlink:title="retrolateral inferior keel" id="ABBRID0EPMAG" xlink:type="simple">RI</abbrev> and A keels weakly developed. <abbrev xmlns:xlink="http://www.w3.org/1999/xlink" xlink:title="prolateral superior keel" id="ABBRID0ETMAG" xlink:type="simple">PS</abbrev> as long as <abbrev xmlns:xlink="http://www.w3.org/1999/xlink" xlink:title="prolateral inferior keel" id="ABBRID0EXMAG" xlink:type="simple">PI</abbrev> keel. Small and slightly serrated <abbrev xmlns:xlink="http://www.w3.org/1999/xlink" xlink:title="prolateral accessory central keel" id="ABBRID0E2MAG" xlink:type="simple">PACK</abbrev> keel extending less than a half the length of the embolus. <abbrev xmlns:xlink="http://www.w3.org/1999/xlink" xlink:title="prolateral inferior keel" id="ABBRID0E6MAG" xlink:type="simple">PI</abbrev> visible in retrolateral and prolateral views. <abbrev xmlns:xlink="http://www.w3.org/1999/xlink" xlink:title="embolic ridge" id="ABBRID0EDNAG" xlink:type="simple">ER</abbrev> disjunct from <abbrev xmlns:xlink="http://www.w3.org/1999/xlink" xlink:title="prolateral crease" id="ABBRID0EHNAG" xlink:type="simple">PC</abbrev> forming a <abbrev xmlns:xlink="http://www.w3.org/1999/xlink" xlink:title="prolateral ridge" id="ABBRID0ELNAG" xlink:type="simple">PR</abbrev>, <abbrev xmlns:xlink="http://www.w3.org/1999/xlink" xlink:title="prolateral apical ridge" id="ABBRID0EPNAG" xlink:type="simple">PAR</abbrev> absent. <abbrev xmlns:xlink="http://www.w3.org/1999/xlink" xlink:title="prolateral crease" id="ABBRID0ETNAG" xlink:type="simple">PC</abbrev> narrow and slightly constricted in posterior half. D developed. Ventral face with rugulose area. Type Ia urticating setae present, Type III urticating setae absent. Colour: after thirteen years in preservative, generally with a brown colouration and setae with a pale grey colour.</p><fig id="F4" position="float" orientation="portrait"><object-id xmlns:xlink="http://www.w3.org/1999/xlink" content-type="doi" xlink:type="simple">10.3897/zookeys.1178.105703.figure4</object-id><object-id xmlns:xlink="http://www.w3.org/1999/xlink" content-type="arpha" xlink:type="simple">AF033D8C-949B-5A16-9FF5-DCD6DA6CB81E</object-id><label>Figure 4.</label><caption><p><italic><tp:taxon-name><tp:taxon-name-part taxon-name-part-type="genus" reg="Cymbiapophysa">Cymbiapophysa</tp:taxon-name-part><tp:taxon-name-part taxon-name-part-type="species" reg="homeroi">homeroi</tp:taxon-name-part></tp:taxon-name></italic> sp. nov. male holotype (<named-content xmlns:xlink="http://www.w3.org/1999/xlink" content-type="dwc:institutional_code" xlink:title="Museo de Zoología, Universidad San Francisco de Quito" xlink:href="http://grbio.org/institution/universidad-san-francisco-de-quito" xlink:type="simple">ZSFQ</named-content>-i11577), palpal bulb (left hand side): <bold>A</bold> prolateral view <bold>B</bold> retrolateral view <bold>C</bold> dorsal view <bold>D</bold> ventral view. Scale bars: 0.5 mm.</p></caption><graphic xmlns:xlink="http://www.w3.org/1999/xlink" xlink:href="zookeys-1178-017_article-105703__-g004.jpg" position="float" orientation="portrait" xlink:type="simple" id="oo_899943.jpg"><uri content-type="original_file" xlink:type="simple">https://binary.pensoft.net/fig/899943</uri></graphic></fig></tp:treatment-sec><tp:treatment-sec sec-type="etymology" id="SECID0E2OAG"><title>Etymology.</title><p>The specific epithet is a patronym for my father, Homero Giovanni Peñaherrera Zavala, who has always been a main pillar of my life, and always supported my crazy ideas like keeping aquariums and unconventional animals inside the house, which helped me grow my curiosity about nature.</p></tp:treatment-sec><tp:treatment-sec sec-type="distribution" id="SECID0EAPAG"><title>Distribution.</title><p><italic><tp:taxon-name><tp:taxon-name-part taxon-name-part-type="genus" reg="Cymbiapophysa">Cymbiapophysa</tp:taxon-name-part><tp:taxon-name-part taxon-name-part-type="species" reg="homeroi">homeroi</tp:taxon-name-part></tp:taxon-name></italic> sp. nov. is only known from its type locality, on the Reserve Rio Guajalito, alongside the trail Los Españoles, Province of Santo Domingo de los Tsachilas, north of the western mountain range of the Andean Cordillera of Ecuador, at 2261 m.</p></tp:treatment-sec><tp:treatment-sec sec-type="ecology" id="SECID0ERPAG"><title>Ecology.</title><p>The holotype of <italic><tp:taxon-name><tp:taxon-name-part taxon-name-part-type="genus" reg="Cymbiapophysa">Cymbiapophysa</tp:taxon-name-part><tp:taxon-name-part taxon-name-part-type="species" reg="homeroi">homeroi</tp:taxon-name-part></tp:taxon-name></italic> sp. nov. was collected in the low montane evergreen forest of the Cordillera Occidental of the Andes of Ecuador, in the Northern Andes biogeographic province (Fig. <xref ref-type="fig" rid="F10">10</xref>).</p></tp:treatment-sec><tp:treatment-sec sec-type="remarks" id="SECID0EGQAG"><title>Remarks.</title><p>The specimen is in a fragile state; thus, I did not measure scopulation, leg lengths, leg spination, and posterior lateral spinnerets segments to prevent fragmentation and loss of leg and pedipalp segments. Nevertheless, the most important characteristics to diagnose this new species are presented. The type specimen was found in the didactic collection of the <named-content xmlns:xlink="http://www.w3.org/1999/xlink" content-type="dwc:institutional_code" xlink:title="Museo de Zoología, Universidad San Francisco de Quito" xlink:href="http://grbio.org/institution/universidad-san-francisco-de-quito" xlink:type="simple">ZSFQ</named-content> and the original specimen label indicates “Guajalito. M. Costales’’. This specimen was collected by M. Costales during a student excursion to the Guajalito Reserve, managed by Vlastimil Zak, professor of Botany, in 2016 (Diego F. Cisneros-Heredia, in litt. 2023).</p></tp:treatment-sec><tp:treatment-sec><!--Section generated to contain objects referenced in tp:taxon-treatment.--><fig id="F1" position="float" orientation="portrait"><object-id xmlns:xlink="http://www.w3.org/1999/xlink" content-type="doi" xlink:type="simple">10.3897/zookeys.1178.105703.figure1</object-id><object-id xmlns:xlink="http://www.w3.org/1999/xlink" content-type="arpha" xlink:type="simple">3C1500DF-49F4-5B01-9E09-C7806DDC479B</object-id><label>Figure 1.</label><caption><p>Leg I, metatarsus morphology, retrolateral view <bold>A</bold><italic><tp:taxon-name><tp:taxon-name-part taxon-name-part-type="genus" reg="Cymbiapophysa">Cymbiapophysa</tp:taxon-name-part><tp:taxon-name-part taxon-name-part-type="species" reg="falconi">falconi</tp:taxon-name-part></tp:taxon-name></italic> sp. nov. male holotype (AE-0005) <bold>B</bold><italic><tp:taxon-name><tp:taxon-name-part taxon-name-part-type="genus" reg="Cymbiapophysa">Cymbiapophysa</tp:taxon-name-part><tp:taxon-name-part taxon-name-part-type="species" reg="homeroi">homeroi</tp:taxon-name-part></tp:taxon-name></italic> sp. nov. male holotype (<named-content xmlns:xlink="http://www.w3.org/1999/xlink" content-type="dwc:institutional_code" xlink:title="Museo de Zoología, Universidad San Francisco de Quito" xlink:href="http://grbio.org/institution/universidad-san-francisco-de-quito" xlink:type="simple">ZSFQ</named-content>-i11577) <bold>C</bold><italic><tp:taxon-name><tp:taxon-name-part taxon-name-part-type="genus" reg="Cymbiapophysa">Cymbiapophysa</tp:taxon-name-part><tp:taxon-name-part taxon-name-part-type="species" reg="carmencita">carmencita</tp:taxon-name-part></tp:taxon-name></italic> sp. nov. male holotype (<named-content xmlns:xlink="http://www.w3.org/1999/xlink" content-type="dwc:institutional_code" xlink:title="Museo de Zoología, Universidad San Francisco de Quito" xlink:href="http://grbio.org/institution/universidad-san-francisco-de-quito" xlink:type="simple">ZSFQ</named-content>-i11578). Scale bars: 0.5 mm (<bold>A</bold>); 1 mm (<bold>B, C</bold>).</p></caption><graphic xmlns:xlink="http://www.w3.org/1999/xlink" xlink:href="zookeys-1178-017_article-105703__-g001.jpg" position="float" orientation="portrait" xlink:type="simple" id="oo_899940.jpg"><uri content-type="original_file" xlink:type="simple">https://binary.pensoft.net/fig/899940</uri></graphic></fig><fig id="F10" position="float" orientation="portrait"><object-id xmlns:xlink="http://www.w3.org/1999/xlink" content-type="doi" xlink:type="simple">10.3897/zookeys.1178.105703.figure10</object-id><object-id xmlns:xlink="http://www.w3.org/1999/xlink" content-type="arpha" xlink:type="simple">C2CEFDA7-1760-5C69-8EEC-482150CBA975</object-id><label>Figure 10.</label><caption><p>Distribution of the genus <italic><tp:taxon-name><tp:taxon-name-part taxon-name-part-type="genus" reg="Cymbiapophysa">Cymbiapophysa</tp:taxon-name-part></tp:taxon-name></italic> Gabriel &amp; Sherwood, 2020 including biogeographical regions of Ecuador and Colombia <italic>sensu</italic><xref ref-type="bibr" rid="B30">Morrone 2014</xref> and <xref ref-type="bibr" rid="B9">Cisneros-Heredia 2019</xref>. Blue circle = Valley of Yunguilla, type locality of <italic><tp:taxon-name><tp:taxon-name-part taxon-name-part-type="genus" reg="Cymbiapophysa">C.</tp:taxon-name-part><tp:taxon-name-part taxon-name-part-type="species" reg="falconi">falconi</tp:taxon-name-part></tp:taxon-name></italic> sp. nov.; Black circle = Reserve Rio Guajalito, type locality of <italic><tp:taxon-name><tp:taxon-name-part taxon-name-part-type="genus" reg="Cymbiapophysa">C.</tp:taxon-name-part><tp:taxon-name-part taxon-name-part-type="species" reg="homeroi">homeroi</tp:taxon-name-part></tp:taxon-name></italic> sp. nov.; White circle = Padrewasi, type locality of <italic><tp:taxon-name><tp:taxon-name-part taxon-name-part-type="genus" reg="Cymbiapophysa">C.</tp:taxon-name-part><tp:taxon-name-part taxon-name-part-type="species" reg="carmencita">carmencita</tp:taxon-name-part></tp:taxon-name></italic> sp. nov.; Yellow circle = Paramba, type locality of <italic><tp:taxon-name><tp:taxon-name-part taxon-name-part-type="genus" reg="Cymbiapophysa">C.</tp:taxon-name-part><tp:taxon-name-part taxon-name-part-type="species" reg="velox">velox</tp:taxon-name-part></tp:taxon-name></italic>; Pink circle = Pambelar, historic record of <italic><tp:taxon-name><tp:taxon-name-part taxon-name-part-type="genus" reg="Cymbiapophysa">C.</tp:taxon-name-part><tp:taxon-name-part taxon-name-part-type="species" reg="velox">velox</tp:taxon-name-part></tp:taxon-name></italic>; Dark green circle = Carondelet, type locality of <italic><tp:taxon-name><tp:taxon-name-part taxon-name-part-type="genus" reg="Cymbiapophysa">C.</tp:taxon-name-part><tp:taxon-name-part taxon-name-part-type="species" reg="seldeni">seldeni</tp:taxon-name-part></tp:taxon-name></italic>; Light green circle = Reserva Natural Biotopo Selva Húmeda, type locality of <italic><tp:taxon-name><tp:taxon-name-part taxon-name-part-type="genus" reg="Cymbiapophysa">C.</tp:taxon-name-part><tp:taxon-name-part taxon-name-part-type="species" reg="marimbai">marimbai</tp:taxon-name-part></tp:taxon-name></italic>; Dark brown circle = Itsmina, possible occurrence of <italic><tp:taxon-name><tp:taxon-name-part taxon-name-part-type="genus" reg="Cymbiapophysa">C.</tp:taxon-name-part><tp:taxon-name-part taxon-name-part-type="species" reg="magna">magna</tp:taxon-name-part></tp:taxon-name></italic>; Light brown circle = Andagoya, possible occurrence of <italic><tp:taxon-name><tp:taxon-name-part taxon-name-part-type="genus" reg="Cymbiapophysa">C.</tp:taxon-name-part><tp:taxon-name-part taxon-name-part-type="species" reg="magna">magna</tp:taxon-name-part></tp:taxon-name></italic>.</p></caption><graphic xmlns:xlink="http://www.w3.org/1999/xlink" xlink:href="zookeys-1178-017_article-105703__-g010.jpg" position="float" orientation="portrait" xlink:type="simple" id="oo_899949.jpg"><uri content-type="original_file" xlink:type="simple">https://binary.pensoft.net/fig/899949</uri></graphic></fig></tp:treatment-sec><ref-list><ref id="B30"><mixed-citation xmlns:xlink="http://www.w3.org/1999/xlink" xlink:type="simple"><person-group><name name-style="western"><surname>Morrone</surname><given-names>JJ</given-names></name></person-group> (<year>2014</year>) <article-title>Biogeographical regionalisation of the Neotropical region.</article-title><source>Zootaxa</source><volume>3782</volume>(<issue>1</issue>): <fpage>1</fpage>–<lpage>110</lpage>. <ext-link xlink:href="10.11646/zootaxa.3782.1.1" ext-link-type="doi" xlink:type="simple">https://doi.org/10.11646/zootaxa.3782.1.1</ext-link></mixed-citation></ref><ref id="B9"><mixed-citation xmlns:xlink="http://www.w3.org/1999/xlink" xlink:type="simple"><person-group><name name-style="western"><surname>Cisneros-Heredia</surname><given-names>DF</given-names></name></person-group> (<year>2019</year>) Spatial patterns and imPACKt of habitat change on the vertebrate diversity of north-western South America. PhD Thesis, King’s College London, United Kigdom.</mixed-citation></ref><ref id="B17"><mixed-citation xmlns:xlink="http://www.w3.org/1999/xlink" xlink:type="simple"><person-group><name name-style="western"><surname>Gabriel</surname><given-names>R</given-names></name><name name-style="western"><surname>Sherwood</surname><given-names>D</given-names></name></person-group> (<year>2020</year>) <article-title>Revised taxonomic placement of <italic><tp:taxon-name><tp:taxon-name-part taxon-name-part-type="genus">Pseudhapalopus</tp:taxon-name-part></tp:taxon-name></italic> Strand, 1907, with notes on some related taxa (<tp:taxon-name><tp:taxon-name-part taxon-name-part-type="order">Araneae</tp:taxon-name-part></tp:taxon-name>: <tp:taxon-name><tp:taxon-name-part taxon-name-part-type="family">Theraphosidae</tp:taxon-name-part></tp:taxon-name>).</article-title><source>Arachnology</source><volume>18</volume>(<issue>4</issue>): <fpage>301</fpage>–<lpage>316</lpage>. <ext-link xlink:href="10.13156/arac.2020.18.4.301" ext-link-type="doi" xlink:type="simple">https://doi.org/10.13156/arac.2020.18.4.301</ext-link></mixed-citation></ref><ref id="B43"><mixed-citation xmlns:xlink="http://www.w3.org/1999/xlink" xlink:type="simple"><person-group><name name-style="western"><surname>Sherwood</surname><given-names>D</given-names></name><name name-style="western"><surname>Gabriel</surname><given-names>R</given-names></name><name name-style="western"><surname>Brescovit</surname><given-names>AD</given-names></name><name name-style="western"><surname>Lucas</surname><given-names>SM</given-names></name></person-group> (<year>2021a</year>) <article-title>A new species of <italic><tp:taxon-name><tp:taxon-name-part taxon-name-part-type="genus">Cymbiapophysa</tp:taxon-name-part></tp:taxon-name></italic> Gabriel &amp; Sherwood, 2020 from Colombia and a transfer from <italic><tp:taxon-name><tp:taxon-name-part taxon-name-part-type="genus">Proshapalopus</tp:taxon-name-part></tp:taxon-name></italic> Mello-Leitão, 1923 (<tp:taxon-name><tp:taxon-name-part taxon-name-part-type="order">Araneae</tp:taxon-name-part></tp:taxon-name>: <tp:taxon-name><tp:taxon-name-part taxon-name-part-type="family">Theraphosidae</tp:taxon-name-part></tp:taxon-name>).</article-title><source>Arachnology</source><volume>18</volume>(<issue>8</issue>): <fpage>838</fpage>–<lpage>843</lpage>. <ext-link xlink:href="10.13156/arac.2021.18.8.838" ext-link-type="doi" xlink:type="simple">https://doi.org/10.13156/arac.2021.18.8.838</ext-link></mixed-citation></ref><ref id="B32"><mixed-citation xmlns:xlink="http://www.w3.org/1999/xlink" xlink:type="simple"><person-group><name name-style="western"><surname>Perafán</surname><given-names>C</given-names></name><name name-style="western"><surname>Valencia-Cuéllar</surname><given-names>D</given-names></name></person-group> (<year>2018</year>) <article-title><italic><tp:taxon-name><tp:taxon-name-part taxon-name-part-type="genus">Proshapalopus</tp:taxon-name-part><tp:taxon-name-part taxon-name-part-type="species">marimbai</tp:taxon-name-part></tp:taxon-name></italic>, a new tarantula species (<tp:taxon-name><tp:taxon-name-part taxon-name-part-type="suborder">Mygalomorphae</tp:taxon-name-part></tp:taxon-name>, <tp:taxon-name><tp:taxon-name-part taxon-name-part-type="family">Theraphosidae</tp:taxon-name-part></tp:taxon-name>) and first genus record from Colombia.</article-title><source>Tropical Zoology</source><volume>31</volume>(<issue>4</issue>): <fpage>200</fpage>–<lpage>213</lpage>. <ext-link xlink:href="10.1080/03946975.2018.1493181" ext-link-type="doi" xlink:type="simple">https://doi.org/10.1080/03946975.2018.1493181</ext-link></mixed-citation></ref><ref id="B42"><mixed-citation xmlns:xlink="http://www.w3.org/1999/xlink" xlink:type="simple"><person-group><name name-style="western"><surname>Sherwood</surname><given-names>D</given-names></name><name name-style="western"><surname>Gabriel</surname><given-names>R</given-names></name></person-group> (<year>2023</year>) <article-title><italic><tp:taxon-name><tp:taxon-name-part taxon-name-part-type="genus">Cymbiapophysa</tp:taxon-name-part><tp:taxon-name-part taxon-name-part-type="species">seldeni</tp:taxon-name-part></tp:taxon-name></italic>, a new theraphosine species from Ecuador (<tp:taxon-name><tp:taxon-name-part taxon-name-part-type="order">Araneae</tp:taxon-name-part></tp:taxon-name>: <tp:taxon-name><tp:taxon-name-part taxon-name-part-type="family">Theraphosidae</tp:taxon-name-part></tp:taxon-name>).</article-title><source>Arachnology</source><volume>19</volume>(<issue>5</issue>): <fpage>777</fpage>–<lpage>779</lpage>. <ext-link xlink:href="10.13156/arac.2023.19.5.777" ext-link-type="doi" xlink:type="simple">https://doi.org/10.13156/arac.2023.19.5.777</ext-link></mixed-citation></ref></ref-list></tp:taxon-treatment>
