# Supplementary material for: ﻿Increasing knowledge of Cymbiapophysa Gabriel & Sherwood, 2020 (Araneae, Theraphosidae): general distribution, key to species, and three new species from Ecuador
Source: Zookeys. 2023 Sep 1;1178:17–38. doi: 10.3897/zookeys.1178.105703 (PMC10492195; doi:10.3897/zookeys.1178.105703)
Supplement: XML Treatment for Cymbiapophysa carmencita [file zookeys.1178.105703-treatment3.xml]

<!DOCTYPE tp:taxon-treatment
  PUBLIC "-//TaxonX//DTD Taxonomic Treatment Publishing DTD v0 20100105//EN" "tax-treatment-NSO.dtd">
<tp:taxon-treatment xmlns:tp="http://www.plazi.org/taxpub"><tp:treatment-meta><kwd-group><label>Taxon classification</label><kwd>
                <named-content content-type="kingdom">Animalia</named-content>
              </kwd><kwd>
                <named-content content-type="order">Araneae</named-content>
              </kwd><kwd>
                <named-content content-type="family">Theraphosidae</named-content>
              </kwd></kwd-group><mixed-citation publication-type="journal"><person-group><name><surname>Peñaherrera-R.</surname><given-names>Pedro</given-names></name></person-group><article-title>﻿Increasing knowledge of <italic><tp:taxon-name><tp:taxon-name-part taxon-name-part-type="genus" reg="Cymbiapophysa">Cymbiapophysa</tp:taxon-name-part></tp:taxon-name></italic> Gabriel &amp; Sherwood, 2020 (<tp:taxon-name><tp:taxon-name-part taxon-name-part-type="order">Araneae</tp:taxon-name-part></tp:taxon-name>, <tp:taxon-name><tp:taxon-name-part taxon-name-part-type="family">Theraphosidae</tp:taxon-name-part></tp:taxon-name>): general distribution, key to species, and three new species from Ecuador</article-title><source>Zookeys</source><day>01</day><month>09</month><year>2023</year><volume>1178</volume><fpage>17</fpage><lpage>38</lpage><pub-id pub-id-type="doi">10.3897/zookeys.1178.105703</pub-id></mixed-citation></tp:treatment-meta><tp:nomenclature><label>﻿</label><tp:taxon-name>
              <object-id xmlns:xlink="http://www.w3.org/1999/xlink" content-type="arpha" xlink:type="simple">D6CBBD29-CD20-5805-9432-9CDE0BC664BA</object-id>
              <tp:taxon-name-part taxon-name-part-type="genus" reg="Cymbiapophysa">Cymbiapophysa</tp:taxon-name-part>
              <tp:taxon-name-part taxon-name-part-type="species" reg="carmencita">carmencita</tp:taxon-name-part>
              <object-id xmlns:xlink="http://www.w3.org/1999/xlink" content-type="zoobank" xlink:type="simple">https://zoobank.org/C2549EAC-0BF7-4FB1-BA2E-2F5524CEC3A0</object-id>
            </tp:taxon-name><tp:taxon-status xmlns:xlink="http://www.w3.org/1999/xlink" xlink:type="simple">sp. nov.</tp:taxon-status><xref ref-type="fig" rid="F1">Figs 1</xref><xref ref-type="fig" rid="F5">, 5</xref><xref ref-type="fig" rid="F6">, 6B</xref><xref ref-type="fig" rid="F7">, 7B</xref><xref ref-type="fig" rid="F9">, 9A, B</xref><xref ref-type="fig" rid="F10">, 10</xref></tp:nomenclature><tp:treatment-sec sec-type="material" id="SECID0ERSAG"><title>Examined material.</title><p><bold><italic>Holotype</italic></bold>: Republic of Ecuador • 1 ♂; Province of Cotopaxi, Canton Pangua, Parish of El Corazón, Padrewasi; <named-content xmlns:xlink="http://www.w3.org/1999/xlink" content-type="dwc:verbatimCoordinates" xlink:type="simple"><named-content content-type="geo-json" specific-use="{&#34;type&#34;:&#34;Point&#34;,&#34;coordinates&#34;:[-78.989500,-1.201500]}" id="NCID0E6SAG" xlink:type="simple">-1.2015, -78.9895</named-content></named-content>, 2785 m a.s.l.; 25 February 2023; M. López-García, J. Montalvo, D. Brito-Zapata &amp; C. Reyes-Puig leg.; ZFSQ-i11578.</p></tp:treatment-sec><tp:treatment-sec sec-type="diagnosis" id="SECID0EETAG"><title>Diagnosis.</title><p><italic><tp:taxon-name><tp:taxon-name-part taxon-name-part-type="genus" reg="Cymbiapophysa">Cymbiapophysa</tp:taxon-name-part><tp:taxon-name-part taxon-name-part-type="species" reg="carmencita">carmencita</tp:taxon-name-part></tp:taxon-name></italic> sp. nov. can be distinguished from other species by the morphology of the male palpal bulb from <italic><tp:taxon-name><tp:taxon-name-part taxon-name-part-type="genus" reg="Cymbiapophysa">C.</tp:taxon-name-part><tp:taxon-name-part taxon-name-part-type="species" reg="falconi">falconi</tp:taxon-name-part></tp:taxon-name></italic> sp. nov. by the presence a continuous and slightly serrated <abbrev xmlns:xlink="http://www.w3.org/1999/xlink" xlink:title="prolateral accessory central keel" id="ABBRID0EAUAG" xlink:type="simple">PACK</abbrev> keel, slightly serrated <abbrev xmlns:xlink="http://www.w3.org/1999/xlink" xlink:title="prolateral inferior keel" id="ABBRID0EEUAG" xlink:type="simple">PI</abbrev> keel, developed A keel, <abbrev xmlns:xlink="http://www.w3.org/1999/xlink" xlink:title="prolateral superior keel" id="ABBRID0EIUAG" xlink:type="simple">PS</abbrev> as long as <abbrev xmlns:xlink="http://www.w3.org/1999/xlink" xlink:title="prolateral inferior keel" id="ABBRID0EMUAG" xlink:type="simple">PI</abbrev> keel, absence of <abbrev xmlns:xlink="http://www.w3.org/1999/xlink" xlink:title="retrolateral inferior keel" id="ABBRID0EQUAG" xlink:type="simple">RI</abbrev> keel, and presence of Type III urticating setae (disjunct and distally serrated <abbrev xmlns:xlink="http://www.w3.org/1999/xlink" xlink:title="prolateral accessory central keel" id="ABBRID0EUUAG" xlink:type="simple">PACK</abbrev> keel, smooth <abbrev xmlns:xlink="http://www.w3.org/1999/xlink" xlink:title="prolateral inferior keel" id="ABBRID0EYUAG" xlink:type="simple">PI</abbrev> keel, weakly developed A keel, <abbrev xmlns:xlink="http://www.w3.org/1999/xlink" xlink:title="prolateral superior keel" id="ABBRID0E3UAG" xlink:type="simple">PS</abbrev> keel longer than <abbrev xmlns:xlink="http://www.w3.org/1999/xlink" xlink:title="prolateral inferior keel" id="ABBRID0EAVAG" xlink:type="simple">PI</abbrev> keel, well-developed <abbrev xmlns:xlink="http://www.w3.org/1999/xlink" xlink:title="retrolateral inferior keel" id="ABBRID0EEVAG" xlink:type="simple">RI</abbrev> keel, and absence of Type III urticating setae in <italic><tp:taxon-name><tp:taxon-name-part taxon-name-part-type="genus" reg="Cymbiapophysa">C.</tp:taxon-name-part><tp:taxon-name-part taxon-name-part-type="species" reg="falconi">falconi</tp:taxon-name-part></tp:taxon-name></italic> sp. nov.); <italic><tp:taxon-name><tp:taxon-name-part taxon-name-part-type="genus" reg="Cymbiapophysa">C.</tp:taxon-name-part><tp:taxon-name-part taxon-name-part-type="species" reg="homeroi">homeroi</tp:taxon-name-part></tp:taxon-name></italic> sp. nov. by the slightly serrated <abbrev xmlns:xlink="http://www.w3.org/1999/xlink" xlink:title="prolateral accessory central keel" id="ABBRID0E5VAG" xlink:type="simple">PACK</abbrev> and <abbrev xmlns:xlink="http://www.w3.org/1999/xlink" xlink:title="prolateral inferior keel" id="ABBRID0ECWAG" xlink:type="simple">PI</abbrev> keels, absence of <abbrev xmlns:xlink="http://www.w3.org/1999/xlink" xlink:title="retrolateral inferior keel" id="ABBRID0EGWAG" xlink:type="simple">RI</abbrev> keel, D weakly developed, and presence of Type III urticating setae (slightly serrated <abbrev xmlns:xlink="http://www.w3.org/1999/xlink" xlink:title="prolateral accessory central keel" id="ABBRID0EKWAG" xlink:type="simple">PACK</abbrev> keel and smooth <abbrev xmlns:xlink="http://www.w3.org/1999/xlink" xlink:title="prolateral inferior keel" id="ABBRID0EOWAG" xlink:type="simple">PI</abbrev> keel, developed <abbrev xmlns:xlink="http://www.w3.org/1999/xlink" xlink:title="retrolateral superior keel" id="ABBRID0ESWAG" xlink:type="simple">RS</abbrev> keel, weakly developed <abbrev xmlns:xlink="http://www.w3.org/1999/xlink" xlink:title="retrolateral inferior keel" id="ABBRID0EWWAG" xlink:type="simple">RI</abbrev> keel, D developed, and absence of Type III urticating setae in <italic><tp:taxon-name><tp:taxon-name-part taxon-name-part-type="genus" reg="Cymbiapophysa">C.</tp:taxon-name-part><tp:taxon-name-part taxon-name-part-type="species" reg="homeroi">homeroi</tp:taxon-name-part></tp:taxon-name></italic>); from <italic><tp:taxon-name><tp:taxon-name-part taxon-name-part-type="genus" reg="Cymbiapophysa">C.</tp:taxon-name-part><tp:taxon-name-part taxon-name-part-type="species" reg="velox">velox</tp:taxon-name-part></tp:taxon-name></italic> and <italic><tp:taxon-name><tp:taxon-name-part taxon-name-part-type="genus" reg="Cymbiapophysa">C.</tp:taxon-name-part><tp:taxon-name-part taxon-name-part-type="species" reg="yimana">yimana</tp:taxon-name-part></tp:taxon-name></italic> by the presence of a slightly serrated <abbrev xmlns:xlink="http://www.w3.org/1999/xlink" xlink:title="prolateral accessory central keel" id="ABBRID0E2XAG" xlink:type="simple">PACK</abbrev> and <abbrev xmlns:xlink="http://www.w3.org/1999/xlink" xlink:title="prolateral inferior keel" id="ABBRID0E6XAG" xlink:type="simple">PI</abbrev> keels, <abbrev xmlns:xlink="http://www.w3.org/1999/xlink" xlink:title="prolateral superior keel" id="ABBRID0EDYAG" xlink:type="simple">PS</abbrev> keel as long as <abbrev xmlns:xlink="http://www.w3.org/1999/xlink" xlink:title="prolateral inferior keel" id="ABBRID0EHYAG" xlink:type="simple">PI</abbrev> keel, and absence of <abbrev xmlns:xlink="http://www.w3.org/1999/xlink" xlink:title="retrolateral inferior keel" id="ABBRID0ELYAG" xlink:type="simple">RI</abbrev> keel (<abbrev xmlns:xlink="http://www.w3.org/1999/xlink" xlink:title="prolateral accessory central keel" id="ABBRID0EPYAG" xlink:type="simple">PACK</abbrev> keel(s) absent, smooth <abbrev xmlns:xlink="http://www.w3.org/1999/xlink" xlink:title="prolateral inferior keel" id="ABBRID0ETYAG" xlink:type="simple">PI</abbrev>, <abbrev xmlns:xlink="http://www.w3.org/1999/xlink" xlink:title="prolateral superior keel" id="ABBRID0EXYAG" xlink:type="simple">PS</abbrev> keel as long as <abbrev xmlns:xlink="http://www.w3.org/1999/xlink" xlink:title="prolateral inferior keel" id="ABBRID0E2YAG" xlink:type="simple">PI</abbrev> keel, and weakly developed <abbrev xmlns:xlink="http://www.w3.org/1999/xlink" xlink:title="retrolateral inferior keel" id="ABBRID0E6YAG" xlink:type="simple">RI</abbrev> in <italic><tp:taxon-name><tp:taxon-name-part taxon-name-part-type="genus" reg="Cymbiapophysa">C.</tp:taxon-name-part><tp:taxon-name-part taxon-name-part-type="species" reg="velox">velox</tp:taxon-name-part></tp:taxon-name></italic> and <italic><tp:taxon-name><tp:taxon-name-part taxon-name-part-type="genus" reg="Cymbiapophysa">C.</tp:taxon-name-part><tp:taxon-name-part taxon-name-part-type="species" reg="yimana">yimana</tp:taxon-name-part></tp:taxon-name></italic> (<xref ref-type="bibr" rid="B17">Gabriel and Sherwood 2020</xref>; <xref ref-type="bibr" rid="B43">Sherwood et al. 2021a</xref>)); from <italic><tp:taxon-name><tp:taxon-name-part taxon-name-part-type="genus" reg="Cymbiapophysa">C.</tp:taxon-name-part><tp:taxon-name-part taxon-name-part-type="species" reg="marimbai">marimbai</tp:taxon-name-part></tp:taxon-name></italic>, <italic><tp:taxon-name><tp:taxon-name-part taxon-name-part-type="genus" reg="Cymbiapophysa">C.</tp:taxon-name-part><tp:taxon-name-part taxon-name-part-type="species" reg="magna">magna</tp:taxon-name-part></tp:taxon-name></italic>, and <italic><tp:taxon-name><tp:taxon-name-part taxon-name-part-type="genus" reg="Cymbiapophysa">C.</tp:taxon-name-part><tp:taxon-name-part taxon-name-part-type="species" reg="seldeni">seldeni</tp:taxon-name-part></tp:taxon-name></italic> by the presence of a slightly serrated <abbrev xmlns:xlink="http://www.w3.org/1999/xlink" xlink:title="prolateral accessory central keel" id="ABBRID0EC2AG" xlink:type="simple">PACK</abbrev> keel, absence of a tibial apophysis, and D weakly developed (two <abbrev xmlns:xlink="http://www.w3.org/1999/xlink" xlink:title="prolateral accessory central keel" id="ABBRID0EG2AG" xlink:type="simple">PACK</abbrev> keels present, tibial apophysis present, and D well-developed in <italic><tp:taxon-name><tp:taxon-name-part taxon-name-part-type="genus" reg="Cymbiapophysa">C.</tp:taxon-name-part><tp:taxon-name-part taxon-name-part-type="species" reg="marimbai">marimbai</tp:taxon-name-part></tp:taxon-name></italic>; <abbrev xmlns:xlink="http://www.w3.org/1999/xlink" xlink:title="prolateral accessory central keel" id="ABBRID0EV2AG" xlink:type="simple">PACK</abbrev> keel(s) absent, tibial apophysis present, and D developed in <italic><tp:taxon-name><tp:taxon-name-part taxon-name-part-type="genus" reg="Cymbiapophysa">C.</tp:taxon-name-part><tp:taxon-name-part taxon-name-part-type="species" reg="magna">magna</tp:taxon-name-part></tp:taxon-name></italic>; <abbrev xmlns:xlink="http://www.w3.org/1999/xlink" xlink:title="prolateral accessory central keel" id="ABBRID0EE3AG" xlink:type="simple">PACK</abbrev> keel(s) absent, tibial apophysis present, and D weakly-developed in <italic><tp:taxon-name><tp:taxon-name-part taxon-name-part-type="genus" reg="Cymbiapophysa">C.</tp:taxon-name-part><tp:taxon-name-part taxon-name-part-type="species" reg="seldeni">seldeni</tp:taxon-name-part></tp:taxon-name></italic> (<xref ref-type="bibr" rid="B32">Perafán and Valencia-Cuéllar 2018</xref>; <xref ref-type="bibr" rid="B43">Sherwood et al. 2021a</xref>; <xref ref-type="bibr" rid="B42">Sherwood and Gabriel 2023</xref>)). <italic><tp:taxon-name><tp:taxon-name-part taxon-name-part-type="genus" reg="Cymbiapophysa">Cymbiapophysa</tp:taxon-name-part><tp:taxon-name-part taxon-name-part-type="species" reg="carmencita">carmencita</tp:taxon-name-part></tp:taxon-name></italic> sp. nov. can further be distinguished from all other species by the absence of a <abbrev xmlns:xlink="http://www.w3.org/1999/xlink" xlink:title="retrolateral superior keel" id="ABBRID0EK4AG" xlink:type="simple">RS</abbrev> keel, developed A and <abbrev xmlns:xlink="http://www.w3.org/1999/xlink" xlink:title="prolateral accessory inferior keel" id="ABBRID0EO4AG" xlink:type="simple">PAIK</abbrev> keels (weakly developed <abbrev xmlns:xlink="http://www.w3.org/1999/xlink" xlink:title="retrolateral superior keel" id="ABBRID0ES4AG" xlink:type="simple">RS</abbrev> and A keels, <abbrev xmlns:xlink="http://www.w3.org/1999/xlink" xlink:title="prolateral accessory inferior keel" id="ABBRID0EW4AG" xlink:type="simple">PAIK</abbrev> keel absent in <italic><tp:taxon-name><tp:taxon-name-part taxon-name-part-type="genus" reg="Cymbiapophysa">C.</tp:taxon-name-part><tp:taxon-name-part taxon-name-part-type="species" reg="falconi">falconi</tp:taxon-name-part></tp:taxon-name></italic> sp. nov., <italic><tp:taxon-name><tp:taxon-name-part taxon-name-part-type="genus" reg="Cymbiapophysa">C.</tp:taxon-name-part><tp:taxon-name-part taxon-name-part-type="species" reg="magna">magna</tp:taxon-name-part></tp:taxon-name></italic>, <italic><tp:taxon-name><tp:taxon-name-part taxon-name-part-type="genus" reg="Cymbiapophysa">C.</tp:taxon-name-part><tp:taxon-name-part taxon-name-part-type="species" reg="marimbai">marimbai</tp:taxon-name-part></tp:taxon-name></italic>, <italic><tp:taxon-name><tp:taxon-name-part taxon-name-part-type="genus" reg="Cymbiapophysa">C.</tp:taxon-name-part><tp:taxon-name-part taxon-name-part-type="species" reg="velox">velox</tp:taxon-name-part></tp:taxon-name></italic>, and <italic><tp:taxon-name><tp:taxon-name-part taxon-name-part-type="genus" reg="Cymbiapophysa">C.</tp:taxon-name-part><tp:taxon-name-part taxon-name-part-type="species" reg="yimana">yimana</tp:taxon-name-part></tp:taxon-name></italic>, developed <abbrev xmlns:xlink="http://www.w3.org/1999/xlink" xlink:title="retrolateral superior keel" id="ABBRID0ER6AG" xlink:type="simple">RS</abbrev> and A keels, <abbrev xmlns:xlink="http://www.w3.org/1999/xlink" xlink:title="prolateral accessory inferior keel" id="ABBRID0EV6AG" xlink:type="simple">PAIK</abbrev> keel absent in <italic><tp:taxon-name><tp:taxon-name-part taxon-name-part-type="genus" reg="Cymbiapophysa">C.</tp:taxon-name-part><tp:taxon-name-part taxon-name-part-type="species" reg="homeroi">homeroi</tp:taxon-name-part></tp:taxon-name></italic> sp. nov.; weakly developed <abbrev xmlns:xlink="http://www.w3.org/1999/xlink" xlink:title="retrolateral superior keel" id="ABBRID0EEABG" xlink:type="simple">RS</abbrev> keel, well developed A keel, <abbrev xmlns:xlink="http://www.w3.org/1999/xlink" xlink:title="prolateral accessory inferior keel" id="ABBRID0EIABG" xlink:type="simple">PAIK</abbrev> keel absent in <italic><tp:taxon-name><tp:taxon-name-part taxon-name-part-type="genus" reg="Cymbiapophysa">C.</tp:taxon-name-part><tp:taxon-name-part taxon-name-part-type="species" reg="seldeni">seldeni</tp:taxon-name-part></tp:taxon-name></italic> (<xref ref-type="bibr" rid="B32">Perafán and Valencia-Cuéllar 2018</xref>; <xref ref-type="bibr" rid="B17">Gabriel and Sherwood 2020</xref>; <xref ref-type="bibr" rid="B43">Sherwood et al. 2021a</xref>; <xref ref-type="bibr" rid="B42">Sherwood and Gabriel 2023</xref>)).</p></tp:treatment-sec><tp:treatment-sec sec-type="description" id="SECID0EHBBG"><title>Description.</title><p><bold><italic>Male holotype</italic></bold> (ZFSQ-i11578): Total length including chelicerae: 23.21. Carapace: length 10.38, width 8.59. Caput: raised. Ocular tubercle: slightly raised, length 0.98, width 1.46. Eyes: <abbrev xmlns:xlink="http://www.w3.org/1999/xlink" xlink:title="anterior lateral eyes" id="ABBRID0ESBBG" xlink:type="simple">ALE</abbrev> &gt; <abbrev xmlns:xlink="http://www.w3.org/1999/xlink" xlink:title="anterior median eyes" id="ABBRID0EWBBG" xlink:type="simple">AME</abbrev>, <abbrev xmlns:xlink="http://www.w3.org/1999/xlink" xlink:title="anterior median eyes" id="ABBRID0E1BBG" xlink:type="simple">AME</abbrev> &gt; <abbrev xmlns:xlink="http://www.w3.org/1999/xlink" xlink:title="posterior lateral eyes" id="ABBRID0E5BBG" xlink:type="simple">PLE</abbrev>, <abbrev xmlns:xlink="http://www.w3.org/1999/xlink" xlink:title="posterior lateral eyes" id="ABBRID0ECCBG" xlink:type="simple">PLE</abbrev> &gt; <abbrev xmlns:xlink="http://www.w3.org/1999/xlink" xlink:title="posterior median eyes" id="ABBRID0EGCBG" xlink:type="simple">PME</abbrev>, anterior eye row slightly procurved, posterior row slightly recurved. Clypeus: narrow; clypeal fringe short. Fovea: straight. Chelicera: length 3.31, width 1.95. Abdomen: length 9.52, width 6.00. Maxilla with 112–129 cuspules covering approximately 40% of the proximal edge. Labium: length 1.76, width 0.95, with 37 cuspules most separated by 0.5–1.0× the width of a cuspule. Labio-sternal mounds joined along the entire base of the labium. Sternum: length 4.25, width 4.01, with three pairs of sigilla. Tarsi I–IV fully scopulate, tarsi I–II divided by narrow strip of longer and thicker setae, Tarsi III–IV divided by wide strip of longer and wider setae. Metatarsal scopulae: I 100%; II 70%; III 20%; IV 15%. Lengths of legs and palpal segments: see Table <xref ref-type="table" rid="T2">2</xref>, legs IV, I, II, III. Spination: Leg I: femur p 0-0-2, v 1-1-1, d 1-2-1-2-1; patella p 0-2-0; tibia p 1-1-1-1-1, r 0-1-1-1-1-1, v 2-1-2-1-1-1 (3ap); metatarsus p 0-1-1-1, r 0-0-1, v 0-1-1-2 (4ap). Leg II: femur r 0-1-1-1-1, d 0-2-1-1-2; patella p 0-1-0, v 0-0-1; tibia p 1-0-1, r 1-1-1, v 2-1-2(3ap); metatarsus p 1-1-1, r 0-1-1-1, v 0-1-1-2-0(3ap). Leg III: femur r 0-1-1-1, d 2-1-2-1; patella p 0-1-0, r 0-1-0; tibia p 2-1-1-2, r 1-1-1, v 1-1-0(3ap), d 0-1-0; metatarsus p 1-1-1, r 0-1-1-1, v 0-1-1-1-1-1(3ap), d 0-0-2. Leg IV: femur p 0-1-1, d 1-1-1-1; patella p 0-1-0, r 0-1-0; tibia p 2-2-1-2-1, r 1-1-1, v 1-1-1-1(2ap), d 1-0-0; metatarsus p 1-1-1-1, r 0-1-1-1-1-1, v 1-1-1-1-1-1-1-1-1 (4ap). Pedipalp: femur p 0-0-1; patella p 0-1-0; tibia p 1-1-2-1-2, r 0-0-2. Palpal cymbium with rounded developed retrolateral apophysis (Fig. <xref ref-type="fig" rid="F1">1C</xref>). Leg I lacking tibial apophyses. Femur III laterally incrassate. Palpal tibia and metatarsus I straight. Posterior lateral spinnerets with three segments, basal 1.63, median 1.09, digitiform apical 2.60. Lateral median spinnerets with one segment. Palpal bulb (Fig. <xref ref-type="fig" rid="F5">5</xref>) with weakly-developed and quadrate <abbrev xmlns:xlink="http://www.w3.org/1999/xlink" xlink:title="tegular heel" id="ABBRID0EWCBG" xlink:type="simple">TH</abbrev>. <abbrev xmlns:xlink="http://www.w3.org/1999/xlink" xlink:title="prolateral superior keel" id="ABBRID0E1CBG" xlink:type="simple">PS</abbrev>, <abbrev xmlns:xlink="http://www.w3.org/1999/xlink" xlink:title="prolateral accessory central keel" id="ABBRID0E5CBG" xlink:type="simple">PACK</abbrev>, and <abbrev xmlns:xlink="http://www.w3.org/1999/xlink" xlink:title="prolateral inferior keel" id="ABBRID0ECDBG" xlink:type="simple">PI</abbrev> keels well-developed; A and <abbrev xmlns:xlink="http://www.w3.org/1999/xlink" xlink:title="prolateral accessory inferior keel" id="ABBRID0EGDBG" xlink:type="simple">PAIK</abbrev> developed. <abbrev xmlns:xlink="http://www.w3.org/1999/xlink" xlink:title="prolateral superior keel" id="ABBRID0EKDBG" xlink:type="simple">PS</abbrev> keel as long as <abbrev xmlns:xlink="http://www.w3.org/1999/xlink" xlink:title="prolateral inferior keel" id="ABBRID0EODBG" xlink:type="simple">PI</abbrev> keel. <abbrev xmlns:xlink="http://www.w3.org/1999/xlink" xlink:title="prolateral accessory central keel" id="ABBRID0ESDBG" xlink:type="simple">PACK</abbrev> keel extending less than a quarter of the embolus. <abbrev xmlns:xlink="http://www.w3.org/1999/xlink" xlink:title="prolateral accessory central keel" id="ABBRID0EWDBG" xlink:type="simple">PACK</abbrev> and <abbrev xmlns:xlink="http://www.w3.org/1999/xlink" xlink:title="prolateral inferior keel" id="ABBRID0E1DBG" xlink:type="simple">PI</abbrev> keels slightly serrated. <abbrev xmlns:xlink="http://www.w3.org/1999/xlink" xlink:title="embolic ridge" id="ABBRID0E5DBG" xlink:type="simple">ER</abbrev> disjunct from <abbrev xmlns:xlink="http://www.w3.org/1999/xlink" xlink:title="prolateral crease" id="ABBRID0ECEBG" xlink:type="simple">PC</abbrev> forming a <abbrev xmlns:xlink="http://www.w3.org/1999/xlink" xlink:title="prolateral ridge" id="ABBRID0EGEBG" xlink:type="simple">PR</abbrev>, <abbrev xmlns:xlink="http://www.w3.org/1999/xlink" xlink:title="prolateral apical ridge" id="ABBRID0EKEBG" xlink:type="simple">PAR</abbrev>, <abbrev xmlns:xlink="http://www.w3.org/1999/xlink" xlink:title="retrolateral inferior keel" id="ABBRID0EOEBG" xlink:type="simple">RI</abbrev>, <abbrev xmlns:xlink="http://www.w3.org/1999/xlink" xlink:title="retrolateral superior keel" id="ABBRID0ESEBG" xlink:type="simple">RS</abbrev> absent. <abbrev xmlns:xlink="http://www.w3.org/1999/xlink" xlink:title="prolateral crease" id="ABBRID0EWEBG" xlink:type="simple">PC</abbrev> narrow and constricted in posterior half. D weakly developed. Ventral face with rugulose area. Type Ib and III urticating setae present.</p><table-wrap id="T2" position="float" orientation="portrait"><label>Table 2.</label><caption><p><italic><tp:taxon-name><tp:taxon-name-part taxon-name-part-type="genus" reg="Cymbiapophysa">Cymbiapophysa</tp:taxon-name-part><tp:taxon-name-part taxon-name-part-type="species" reg="carmencita">carmencita</tp:taxon-name-part></tp:taxon-name></italic> sp. nov. male holotype (ZFSQ-i11578), podomere measurements.</p></caption><table id="TID0EJZBG" rules="all"><tbody><tr><th rowspan="1" colspan="1"/><th rowspan="1" colspan="1">Femur</th><th rowspan="1" colspan="1">Patella</th><th rowspan="1" colspan="1">Tibia</th><th rowspan="1" colspan="1">Metatarsus</th><th rowspan="1" colspan="1">Tarsus</th><th rowspan="1" colspan="1">Total</th></tr><tr><td rowspan="1" colspan="1">
                      <bold>I</bold>
                    </td><td rowspan="1" colspan="1">12.04</td><td rowspan="1" colspan="1">6.21</td><td rowspan="1" colspan="1">11.42</td><td rowspan="1" colspan="1">10.66</td><td rowspan="1" colspan="1">7.11</td><td rowspan="1" colspan="1">47.44</td></tr><tr><td rowspan="1" colspan="1">
                      <bold>II</bold>
                    </td><td rowspan="1" colspan="1">12.16</td><td rowspan="1" colspan="1">5.93</td><td rowspan="1" colspan="1">10.59</td><td rowspan="1" colspan="1">11.14</td><td rowspan="1" colspan="1">6.6</td><td rowspan="1" colspan="1">46.42</td></tr><tr><td rowspan="1" colspan="1">
                      <bold>III</bold>
                    </td><td rowspan="1" colspan="1">11.27</td><td rowspan="1" colspan="1">4.98</td><td rowspan="1" colspan="1">9.32</td><td rowspan="1" colspan="1">12.5</td><td rowspan="1" colspan="1">6.16</td><td rowspan="1" colspan="1">44.23</td></tr><tr><td rowspan="1" colspan="1">
                      <bold>IV</bold>
                    </td><td rowspan="1" colspan="1">13.37</td><td rowspan="1" colspan="1">5.21</td><td rowspan="1" colspan="1">12.38</td><td rowspan="1" colspan="1">16.89</td><td rowspan="1" colspan="1">7.48</td><td rowspan="1" colspan="1">55.33</td></tr><tr><td rowspan="1" colspan="1">
                      <bold>Palp</bold>
                    </td><td rowspan="1" colspan="1">6.82</td><td rowspan="1" colspan="1">3.17</td><td rowspan="1" colspan="1">6.96</td><td rowspan="1" colspan="1">-</td><td rowspan="1" colspan="1">2.4</td><td rowspan="1" colspan="1">19.35</td></tr></tbody></table></table-wrap><fig id="F5" position="float" orientation="portrait"><object-id xmlns:xlink="http://www.w3.org/1999/xlink" content-type="doi" xlink:type="simple">10.3897/zookeys.1178.105703.figure5</object-id><object-id xmlns:xlink="http://www.w3.org/1999/xlink" content-type="arpha" xlink:type="simple">456AB56C-0BCD-5FC3-B5A9-CF1F69B67D63</object-id><label>Figure 5.</label><caption><p><italic><tp:taxon-name><tp:taxon-name-part taxon-name-part-type="genus" reg="Cymbiapophysa">Cymbiapophysa</tp:taxon-name-part><tp:taxon-name-part taxon-name-part-type="species" reg="carmencita">carmencita</tp:taxon-name-part></tp:taxon-name></italic> sp. nov. male holotype (<named-content xmlns:xlink="http://www.w3.org/1999/xlink" content-type="dwc:institutional_code" xlink:title="Museo de Zoología, Universidad San Francisco de Quito" xlink:href="http://grbio.org/institution/universidad-san-francisco-de-quito" xlink:type="simple">ZSFQ</named-content>-i11578), palpal bulb (left hand side): <bold>A</bold> prolateral view <bold>B</bold> retrolateral view <bold>C</bold> dorsal view <bold>D</bold> ventral view. Scale bars: 0.5 mm.</p></caption><graphic xmlns:xlink="http://www.w3.org/1999/xlink" xlink:href="zookeys-1178-017_article-105703__-g005.jpg" position="float" orientation="portrait" xlink:type="simple" id="oo_899944.jpg"><uri content-type="original_file" xlink:type="simple">https://binary.pensoft.net/fig/899944</uri></graphic></fig></tp:treatment-sec><tp:treatment-sec sec-type="etymology" id="SECID0EJLBG"><title>Etymology.</title><p>The specific epithet <italic>carmencita</italic> is a noun in apposition and honours my mother, Carmen Beatriz Romero Palacios, and my sister, Carmen Emilia Peñaherrera-Romero. Although they have bad tempers, they have always supported and influenced me throughout my life.</p></tp:treatment-sec><tp:treatment-sec sec-type="distribution" id="SECID0ERLBG"><title>Distribution.</title><p><italic><tp:taxon-name><tp:taxon-name-part taxon-name-part-type="genus" reg="Cymbiapophysa">Cymbiapophysa</tp:taxon-name-part><tp:taxon-name-part taxon-name-part-type="species" reg="carmencita">carmencita</tp:taxon-name-part></tp:taxon-name></italic> sp. nov. is only known from its type locality, near the sector of Padrewasi, Province of Cotopaxi, at 2785 m, in the central area of the Cordillera Occidental of the Andes of Ecuador.</p></tp:treatment-sec><tp:treatment-sec sec-type="ecology" id="SECID0ECMBG"><title>Ecology.</title><p>The holotype of <italic><tp:taxon-name><tp:taxon-name-part taxon-name-part-type="genus" reg="Cymbiapophysa">Cymbiapophysa</tp:taxon-name-part><tp:taxon-name-part taxon-name-part-type="species" reg="carmencita">carmencita</tp:taxon-name-part></tp:taxon-name></italic> sp. nov. was found under a log between a livestock intervention zone and <italic><tp:taxon-name><tp:taxon-name-part taxon-name-part-type="genus" reg="Guadua">Guadua</tp:taxon-name-part></tp:taxon-name></italic> patch in montane evergreen forest of the Cordillera Occidental of the Andes of Ecuador, in the Northern Andes biogeographic province (Fig. <xref ref-type="fig" rid="F10">10</xref>).</p></tp:treatment-sec><tp:treatment-sec><!--Section generated to contain objects referenced in tp:taxon-treatment.--><fig id="F1" position="float" orientation="portrait"><object-id xmlns:xlink="http://www.w3.org/1999/xlink" content-type="doi" xlink:type="simple">10.3897/zookeys.1178.105703.figure1</object-id><object-id xmlns:xlink="http://www.w3.org/1999/xlink" content-type="arpha" xlink:type="simple">3C1500DF-49F4-5B01-9E09-C7806DDC479B</object-id><label>Figure 1.</label><caption><p>Leg I, metatarsus morphology, retrolateral view <bold>A</bold><italic><tp:taxon-name><tp:taxon-name-part taxon-name-part-type="genus" reg="Cymbiapophysa">Cymbiapophysa</tp:taxon-name-part><tp:taxon-name-part taxon-name-part-type="species" reg="falconi">falconi</tp:taxon-name-part></tp:taxon-name></italic> sp. nov. male holotype (AE-0005) <bold>B</bold><italic><tp:taxon-name><tp:taxon-name-part taxon-name-part-type="genus" reg="Cymbiapophysa">Cymbiapophysa</tp:taxon-name-part><tp:taxon-name-part taxon-name-part-type="species" reg="homeroi">homeroi</tp:taxon-name-part></tp:taxon-name></italic> sp. nov. male holotype (<named-content xmlns:xlink="http://www.w3.org/1999/xlink" content-type="dwc:institutional_code" xlink:title="Museo de Zoología, Universidad San Francisco de Quito" xlink:href="http://grbio.org/institution/universidad-san-francisco-de-quito" xlink:type="simple">ZSFQ</named-content>-i11577) <bold>C</bold><italic><tp:taxon-name><tp:taxon-name-part taxon-name-part-type="genus" reg="Cymbiapophysa">Cymbiapophysa</tp:taxon-name-part><tp:taxon-name-part taxon-name-part-type="species" reg="carmencita">carmencita</tp:taxon-name-part></tp:taxon-name></italic> sp. nov. male holotype (<named-content xmlns:xlink="http://www.w3.org/1999/xlink" content-type="dwc:institutional_code" xlink:title="Museo de Zoología, Universidad San Francisco de Quito" xlink:href="http://grbio.org/institution/universidad-san-francisco-de-quito" xlink:type="simple">ZSFQ</named-content>-i11578). Scale bars: 0.5 mm (<bold>A</bold>); 1 mm (<bold>B, C</bold>).</p></caption><graphic xmlns:xlink="http://www.w3.org/1999/xlink" xlink:href="zookeys-1178-017_article-105703__-g001.jpg" position="float" orientation="portrait" xlink:type="simple" id="oo_899940.jpg"><uri content-type="original_file" xlink:type="simple">https://binary.pensoft.net/fig/899940</uri></graphic></fig><fig id="F6" position="float" orientation="portrait"><object-id xmlns:xlink="http://www.w3.org/1999/xlink" content-type="doi" xlink:type="simple">10.3897/zookeys.1178.105703.figure6</object-id><object-id xmlns:xlink="http://www.w3.org/1999/xlink" content-type="arpha" xlink:type="simple">2337D85C-DE2B-5864-86F3-DF8BA3A87477</object-id><label>Figure 6.</label><caption><p>Maxillary spiniform setae (white arrow) <bold>A</bold><italic><tp:taxon-name><tp:taxon-name-part taxon-name-part-type="genus" reg="Cymbiapophysa">Cymbiapophysa</tp:taxon-name-part><tp:taxon-name-part taxon-name-part-type="species" reg="falconi">falconi</tp:taxon-name-part></tp:taxon-name></italic> sp. nov., male holotype (AE-0005) <bold>B</bold><italic><tp:taxon-name><tp:taxon-name-part taxon-name-part-type="genus" reg="Cymbiapophysa">Cymbiapophysa</tp:taxon-name-part><tp:taxon-name-part taxon-name-part-type="species" reg="carmencita">carmencita</tp:taxon-name-part></tp:taxon-name></italic> sp. nov., male holotype (<named-content xmlns:xlink="http://www.w3.org/1999/xlink" content-type="dwc:institutional_code" xlink:title="Museo de Zoología, Universidad San Francisco de Quito" xlink:href="http://grbio.org/institution/universidad-san-francisco-de-quito" xlink:type="simple">ZSFQ</named-content>-i11578). Scale bars: 0.5 mm.</p></caption><graphic xmlns:xlink="http://www.w3.org/1999/xlink" xlink:href="zookeys-1178-017_article-105703__-g006.jpg" position="float" orientation="portrait" xlink:type="simple" id="oo_899945.jpg"><uri content-type="original_file" xlink:type="simple">https://binary.pensoft.net/fig/899945</uri></graphic></fig><fig id="F7" position="float" orientation="portrait"><object-id xmlns:xlink="http://www.w3.org/1999/xlink" content-type="doi" xlink:type="simple">10.3897/zookeys.1178.105703.figure7</object-id><object-id xmlns:xlink="http://www.w3.org/1999/xlink" content-type="arpha" xlink:type="simple">B087AED6-DD0A-5432-BC40-F6A5A3D6BA3C</object-id><label>Figure 7.</label><caption><p>Prosoma showing ventro-basal dilatation of coxae (black arrows), ventral view <bold>A</bold><italic><tp:taxon-name><tp:taxon-name-part taxon-name-part-type="genus" reg="Cymbiapophysa">Cymbiapophysa</tp:taxon-name-part><tp:taxon-name-part taxon-name-part-type="species" reg="falconi">falconi</tp:taxon-name-part></tp:taxon-name></italic> sp. nov., male holotype (AE-0005) <bold>B</bold><italic><tp:taxon-name><tp:taxon-name-part taxon-name-part-type="genus" reg="Cymbiapophysa">Cymbiapophysa</tp:taxon-name-part><tp:taxon-name-part taxon-name-part-type="species" reg="carmencita">carmencita</tp:taxon-name-part></tp:taxon-name></italic> sp. nov., male holotype (<named-content xmlns:xlink="http://www.w3.org/1999/xlink" content-type="dwc:institutional_code" xlink:title="Museo de Zoología, Universidad San Francisco de Quito" xlink:href="http://grbio.org/institution/universidad-san-francisco-de-quito" xlink:type="simple">ZSFQ</named-content>-i11578). Scale bars: 1 mm.</p></caption><graphic xmlns:xlink="http://www.w3.org/1999/xlink" xlink:href="zookeys-1178-017_article-105703__-g007.jpg" position="float" orientation="portrait" xlink:type="simple" id="oo_899946.jpg"><uri content-type="original_file" xlink:type="simple">https://binary.pensoft.net/fig/899946</uri></graphic></fig><fig id="F9" position="float" orientation="portrait"><object-id xmlns:xlink="http://www.w3.org/1999/xlink" content-type="doi" xlink:type="simple">10.3897/zookeys.1178.105703.figure9</object-id><object-id xmlns:xlink="http://www.w3.org/1999/xlink" content-type="arpha" xlink:type="simple">59C65EE4-4C99-5081-B8F7-0C45D6A2B44D</object-id><label>Figure 9.</label><caption><p>Group of short and coarse setae (light blue lines) and thickened trichobothria (light blue arrow) in metatarsus IV. <italic><tp:taxon-name><tp:taxon-name-part taxon-name-part-type="genus" reg="Cymbiapophysa">Cymbiapophysa</tp:taxon-name-part><tp:taxon-name-part taxon-name-part-type="species" reg="carmencita">carmencita</tp:taxon-name-part></tp:taxon-name></italic> sp. nov. male holotype (<named-content xmlns:xlink="http://www.w3.org/1999/xlink" content-type="dwc:institutional_code" xlink:title="Museo de Zoología, Universidad San Francisco de Quito" xlink:href="http://grbio.org/institution/universidad-san-francisco-de-quito" xlink:type="simple">ZSFQ</named-content>-i11578) <bold>A</bold> retrolateral view of basal part <bold>B</bold> close up to structures. <italic><tp:taxon-name><tp:taxon-name-part taxon-name-part-type="genus" reg="Cymbiapophysa">Cymbiapophysa</tp:taxon-name-part><tp:taxon-name-part taxon-name-part-type="species" reg="falconi">falconi</tp:taxon-name-part></tp:taxon-name></italic> sp. nov. male paratype (AE-0004) <bold>C</bold> retrolateral view of basal part <bold>D</bold> close up to structures. Scale bars: 1.5 mm (<bold>A, B</bold>); 1 mm (<bold>C, D</bold>).</p></caption><graphic xmlns:xlink="http://www.w3.org/1999/xlink" xlink:href="zookeys-1178-017_article-105703__-g009.jpg" position="float" orientation="portrait" xlink:type="simple" id="oo_899948.jpg"><uri content-type="original_file" xlink:type="simple">https://binary.pensoft.net/fig/899948</uri></graphic></fig><fig id="F10" position="float" orientation="portrait"><object-id xmlns:xlink="http://www.w3.org/1999/xlink" content-type="doi" xlink:type="simple">10.3897/zookeys.1178.105703.figure10</object-id><object-id xmlns:xlink="http://www.w3.org/1999/xlink" content-type="arpha" xlink:type="simple">C2CEFDA7-1760-5C69-8EEC-482150CBA975</object-id><label>Figure 10.</label><caption><p>Distribution of the genus <italic><tp:taxon-name><tp:taxon-name-part taxon-name-part-type="genus" reg="Cymbiapophysa">Cymbiapophysa</tp:taxon-name-part></tp:taxon-name></italic> Gabriel &amp; Sherwood, 2020 including biogeographical regions of Ecuador and Colombia <italic>sensu</italic><xref ref-type="bibr" rid="B30">Morrone 2014</xref> and <xref ref-type="bibr" rid="B9">Cisneros-Heredia 2019</xref>. Blue circle = Valley of Yunguilla, type locality of <italic><tp:taxon-name><tp:taxon-name-part taxon-name-part-type="genus" reg="Cymbiapophysa">C.</tp:taxon-name-part><tp:taxon-name-part taxon-name-part-type="species" reg="falconi">falconi</tp:taxon-name-part></tp:taxon-name></italic> sp. nov.; Black circle = Reserve Rio Guajalito, type locality of <italic><tp:taxon-name><tp:taxon-name-part taxon-name-part-type="genus" reg="Cymbiapophysa">C.</tp:taxon-name-part><tp:taxon-name-part taxon-name-part-type="species" reg="homeroi">homeroi</tp:taxon-name-part></tp:taxon-name></italic> sp. nov.; White circle = Padrewasi, type locality of <italic><tp:taxon-name><tp:taxon-name-part taxon-name-part-type="genus" reg="Cymbiapophysa">C.</tp:taxon-name-part><tp:taxon-name-part taxon-name-part-type="species" reg="carmencita">carmencita</tp:taxon-name-part></tp:taxon-name></italic> sp. nov.; Yellow circle = Paramba, type locality of <italic><tp:taxon-name><tp:taxon-name-part taxon-name-part-type="genus" reg="Cymbiapophysa">C.</tp:taxon-name-part><tp:taxon-name-part taxon-name-part-type="species" reg="velox">velox</tp:taxon-name-part></tp:taxon-name></italic>; Pink circle = Pambelar, historic record of <italic><tp:taxon-name><tp:taxon-name-part taxon-name-part-type="genus" reg="Cymbiapophysa">C.</tp:taxon-name-part><tp:taxon-name-part taxon-name-part-type="species" reg="velox">velox</tp:taxon-name-part></tp:taxon-name></italic>; Dark green circle = Carondelet, type locality of <italic><tp:taxon-name><tp:taxon-name-part taxon-name-part-type="genus" reg="Cymbiapophysa">C.</tp:taxon-name-part><tp:taxon-name-part taxon-name-part-type="species" reg="seldeni">seldeni</tp:taxon-name-part></tp:taxon-name></italic>; Light green circle = Reserva Natural Biotopo Selva Húmeda, type locality of <italic><tp:taxon-name><tp:taxon-name-part taxon-name-part-type="genus" reg="Cymbiapophysa">C.</tp:taxon-name-part><tp:taxon-name-part taxon-name-part-type="species" reg="marimbai">marimbai</tp:taxon-name-part></tp:taxon-name></italic>; Dark brown circle = Itsmina, possible occurrence of <italic><tp:taxon-name><tp:taxon-name-part taxon-name-part-type="genus" reg="Cymbiapophysa">C.</tp:taxon-name-part><tp:taxon-name-part taxon-name-part-type="species" reg="magna">magna</tp:taxon-name-part></tp:taxon-name></italic>; Light brown circle = Andagoya, possible occurrence of <italic><tp:taxon-name><tp:taxon-name-part taxon-name-part-type="genus" reg="Cymbiapophysa">C.</tp:taxon-name-part><tp:taxon-name-part taxon-name-part-type="species" reg="magna">magna</tp:taxon-name-part></tp:taxon-name></italic>.</p></caption><graphic xmlns:xlink="http://www.w3.org/1999/xlink" xlink:href="zookeys-1178-017_article-105703__-g010.jpg" position="float" orientation="portrait" xlink:type="simple" id="oo_899949.jpg"><uri content-type="original_file" xlink:type="simple">https://binary.pensoft.net/fig/899949</uri></graphic></fig></tp:treatment-sec><ref-list><ref id="B30"><mixed-citation xmlns:xlink="http://www.w3.org/1999/xlink" xlink:type="simple"><person-group><name name-style="western"><surname>Morrone</surname><given-names>JJ</given-names></name></person-group> (<year>2014</year>) <article-title>Biogeographical regionalisation of the Neotropical region.</article-title><source>Zootaxa</source><volume>3782</volume>(<issue>1</issue>): <fpage>1</fpage>–<lpage>110</lpage>. <ext-link xlink:href="10.11646/zootaxa.3782.1.1" ext-link-type="doi" xlink:type="simple">https://doi.org/10.11646/zootaxa.3782.1.1</ext-link></mixed-citation></ref><ref id="B9"><mixed-citation xmlns:xlink="http://www.w3.org/1999/xlink" xlink:type="simple"><person-group><name name-style="western"><surname>Cisneros-Heredia</surname><given-names>DF</given-names></name></person-group> (<year>2019</year>) Spatial patterns and imPACKt of habitat change on the vertebrate diversity of north-western South America. PhD Thesis, King’s College London, United Kigdom.</mixed-citation></ref><ref id="B17"><mixed-citation xmlns:xlink="http://www.w3.org/1999/xlink" xlink:type="simple"><person-group><name name-style="western"><surname>Gabriel</surname><given-names>R</given-names></name><name name-style="western"><surname>Sherwood</surname><given-names>D</given-names></name></person-group> (<year>2020</year>) <article-title>Revised taxonomic placement of <italic><tp:taxon-name><tp:taxon-name-part taxon-name-part-type="genus">Pseudhapalopus</tp:taxon-name-part></tp:taxon-name></italic> Strand, 1907, with notes on some related taxa (<tp:taxon-name><tp:taxon-name-part taxon-name-part-type="order">Araneae</tp:taxon-name-part></tp:taxon-name>: <tp:taxon-name><tp:taxon-name-part taxon-name-part-type="family">Theraphosidae</tp:taxon-name-part></tp:taxon-name>).</article-title><source>Arachnology</source><volume>18</volume>(<issue>4</issue>): <fpage>301</fpage>–<lpage>316</lpage>. <ext-link xlink:href="10.13156/arac.2020.18.4.301" ext-link-type="doi" xlink:type="simple">https://doi.org/10.13156/arac.2020.18.4.301</ext-link></mixed-citation></ref><ref id="B43"><mixed-citation xmlns:xlink="http://www.w3.org/1999/xlink" xlink:type="simple"><person-group><name name-style="western"><surname>Sherwood</surname><given-names>D</given-names></name><name name-style="western"><surname>Gabriel</surname><given-names>R</given-names></name><name name-style="western"><surname>Brescovit</surname><given-names>AD</given-names></name><name name-style="western"><surname>Lucas</surname><given-names>SM</given-names></name></person-group> (<year>2021a</year>) <article-title>A new species of <italic><tp:taxon-name><tp:taxon-name-part taxon-name-part-type="genus">Cymbiapophysa</tp:taxon-name-part></tp:taxon-name></italic> Gabriel &amp; Sherwood, 2020 from Colombia and a transfer from <italic><tp:taxon-name><tp:taxon-name-part taxon-name-part-type="genus">Proshapalopus</tp:taxon-name-part></tp:taxon-name></italic> Mello-Leitão, 1923 (<tp:taxon-name><tp:taxon-name-part taxon-name-part-type="order">Araneae</tp:taxon-name-part></tp:taxon-name>: <tp:taxon-name><tp:taxon-name-part taxon-name-part-type="family">Theraphosidae</tp:taxon-name-part></tp:taxon-name>).</article-title><source>Arachnology</source><volume>18</volume>(<issue>8</issue>): <fpage>838</fpage>–<lpage>843</lpage>. <ext-link xlink:href="10.13156/arac.2021.18.8.838" ext-link-type="doi" xlink:type="simple">https://doi.org/10.13156/arac.2021.18.8.838</ext-link></mixed-citation></ref><ref id="B32"><mixed-citation xmlns:xlink="http://www.w3.org/1999/xlink" xlink:type="simple"><person-group><name name-style="western"><surname>Perafán</surname><given-names>C</given-names></name><name name-style="western"><surname>Valencia-Cuéllar</surname><given-names>D</given-names></name></person-group> (<year>2018</year>) <article-title><italic><tp:taxon-name><tp:taxon-name-part taxon-name-part-type="genus">Proshapalopus</tp:taxon-name-part><tp:taxon-name-part taxon-name-part-type="species">marimbai</tp:taxon-name-part></tp:taxon-name></italic>, a new tarantula species (<tp:taxon-name><tp:taxon-name-part taxon-name-part-type="suborder">Mygalomorphae</tp:taxon-name-part></tp:taxon-name>, <tp:taxon-name><tp:taxon-name-part taxon-name-part-type="family">Theraphosidae</tp:taxon-name-part></tp:taxon-name>) and first genus record from Colombia.</article-title><source>Tropical Zoology</source><volume>31</volume>(<issue>4</issue>): <fpage>200</fpage>–<lpage>213</lpage>. <ext-link xlink:href="10.1080/03946975.2018.1493181" ext-link-type="doi" xlink:type="simple">https://doi.org/10.1080/03946975.2018.1493181</ext-link></mixed-citation></ref><ref id="B42"><mixed-citation xmlns:xlink="http://www.w3.org/1999/xlink" xlink:type="simple"><person-group><name name-style="western"><surname>Sherwood</surname><given-names>D</given-names></name><name name-style="western"><surname>Gabriel</surname><given-names>R</given-names></name></person-group> (<year>2023</year>) <article-title><italic><tp:taxon-name><tp:taxon-name-part taxon-name-part-type="genus">Cymbiapophysa</tp:taxon-name-part><tp:taxon-name-part taxon-name-part-type="species">seldeni</tp:taxon-name-part></tp:taxon-name></italic>, a new theraphosine species from Ecuador (<tp:taxon-name><tp:taxon-name-part taxon-name-part-type="order">Araneae</tp:taxon-name-part></tp:taxon-name>: <tp:taxon-name><tp:taxon-name-part taxon-name-part-type="family">Theraphosidae</tp:taxon-name-part></tp:taxon-name>).</article-title><source>Arachnology</source><volume>19</volume>(<issue>5</issue>): <fpage>777</fpage>–<lpage>779</lpage>. <ext-link xlink:href="10.13156/arac.2023.19.5.777" ext-link-type="doi" xlink:type="simple">https://doi.org/10.13156/arac.2023.19.5.777</ext-link></mixed-citation></ref></ref-list></tp:taxon-treatment>
